# Supplementary material for: Wide field light-sheet microscopy with lens-axicon controlled two-photon Bessel beam illumination
Source: Nat Commun. 2021 May 20;12:2979. doi: 10.1038/s41467-021-23249-y (PMC8137944; doi:10.1038/s41467-021-23249-y)
Supplement: Supplementary file 7 — Supplementary Code [file 41467_2021_23249_MOESM7_ESM.zip]

Archive with 6 entries (6 files):
- SupplementaryCode/copyright.txt
- SupplementaryCode/D2Lsimulator.m
- SupplementaryCode/Demo.fig
- SupplementaryCode/Demo.m
- SupplementaryCode/README.txt
- SupplementaryCode/TransformImage.m
