# Supplementary material for: Wide field light-sheet microscopy with lens-axicon controlled two-photon Bessel beam illumination
Source: Nat Commun. 2021 May 20;12:2979. doi: 10.1038/s41467-021-23249-y (PMC8137944; doi:10.1038/s41467-021-23249-y)
Supplement: Supplementary file 7 — Supplementary Code [file 41467_2021_23249_MOESM7_ESM.zip › SupplementaryCode/copyright.txt]

Copyright (c) 2020
Sota Takanezawa, Takashi Saitou, Takeshi Imamura.
Redistribution and use in source and binary forms, with or without modification, are permitted provided that the following conditions are met:
1.	Redistributions of source code must retain the above copyright notice, this list of conditions and the following disclaimer.
THIS SOFTWARE IS PROVIDED BY THE AUTHORS “AS IS'' AND ANY EXPRESS OR IMPLIED WARRANTIES, INCLUDING, BUT NOT LIMITED TO, THE IMPLIED WARRANTIES OF MERCHANTABILITY AND FITNESS FOR A PARTICULAR PURPOSE ARE DISCLAIMED. IN NO EVENT SHALL THE COPYRIGHT OWNER OR CONTRIBUTORS BE LIABLE FOR ANY DIRECT, INDIRECT, INCIDENTAL, SPECIAL, EXEMPLARY, OR CONSEQUENTIAL DAMAGES (INCLUDING, BUT NOT LIMITED TO, PROCUREMENT OF SUBSTITUTE GOODS OR SERVICES; LOSS OF USE, DATA, OR PROFITS; OR BUSINESS INTERRUPTION) HOWEVER CAUSED AND ON ANY THEORY OF LIABILITY, WHETHER IN CONTRACT, STRICT LIABILITY, OR TORT (INCLUDING NEGLIGENCE OR OTHERWISE) ARISING IN ANY WAY OUT OF THE USE OF THIS SOFTWARE, EVEN IF ADVISED OF THE POSSIBILITY OF SUCH DAMAGE.
