# Supplementary material for: Wide field light-sheet microscopy with lens-axicon controlled two-photon Bessel beam illumination
Source: Nat Commun. 2021 May 20;12:2979. doi: 10.1038/s41467-021-23249-y (PMC8137944; doi:10.1038/s41467-021-23249-y)
Supplement: Supplementary file 7 — Supplementary Code [file 41467_2021_23249_MOESM7_ESM.zip › SupplementaryCode/D2Lsimulator.m]

function I = D2Lsimulator(z1,z2,r,j,k,a,W,F1,F2,R0,deltarho)
%%%%%%%%%%%%%%%%%%%%%%%%%%%%%%%%%%%%%%%%%%%%%%%%%%%%%%%%%%%%%%%%%%%%%%%%%%%
% Lens-axicon triplet simulator 
%%%%%%%%%%%%%%%%%%%%%%%%%%%%%%%%%%%%%%%%%%%%%%%%%%%%%%%%%%%%%%%%%%%%%%%%%%%
% The lens-axicon simulator performs a numerical integration of the double
% Kirchhoff-Frenel diffraction integral, which emulate the laser beam
% profiles through the triplet, in the cylindrical coordinates. The 
% numerical integration is performed using the trapezoidal rule. 
% Given a set of length parameters, it returns intensity distribution as a
% function of radius on the image plane. 
%
%%%%%%%%%%%%%%%%%%%%%%%%%%%%%%%%%%%%%%%%%%%%%%%%%%%%%%%%%%%%%%%%%%%%%%%%%%%
% INPUT ARGUMENTS:
% z1    Distance between doublet and lens
% z2    Distance from lens
% r     Radius vector indexed by j
% j     Radius vector index
% k     Wave number
% a     Aperture
% W     Incident Gaussian beam waist
% F1    Focal length of lens1
% F2    Focal length of lens2
% R0    Focal ring radius
%%%%%%%%%%%%%%%%%%%%%%%%%%%%%%%%%%%%%%%%%%%%%%%%%%%%%%%%%%%%%%%%%%%%%%%%%%%
% OUTPUT ARGUMENTS:
% I     Intensity distribution as a function of radius
%%%%%%%%%%%%%%%%%%%%%%%%%%%%%%%%%%%%%%%%%%%%%%%%%%%%%%%%%%%%%%%%%%%%%%%%%%%

%%%%%%%%%%%%%%%%%%%%%%%%%%%%%%%%%%%%%%%%%%%%%%%%%%%%%%%%%%%%%%%%%%%%%%%%%%%
% Main %%%%%%%%%%%%%%%%%%%%%%%%%%%%%%%%%%%%%%%%%%%%%%%%%%%%%%%%%%%%%%%%%%%%
[Rho1,Rho2] = meshgrid(0:deltarho:a,0:deltarho:a);% Integration variables
Integrand = Rho2.*exp(-1i*k*(Rho2.^2/2)*(1/z2-1/F2)).*besselj(0,(k*r(j)/z2)*Rho2)...
        .*Rho1.*exp(-Rho1.^2/W^2).*exp(-1i*k*(Rho1.^2/2)*(1/z1-1/F1)+1i*k*Rho1*R0/F1).*besselj(0,(k*Rho2/z1).*Rho1);
u = (k^2/(z1*z2))*trapz(deltarho,trapz(deltarho,Integrand,2));
I = abs(u)^2;
%%%%%%%%%%%%%%%%%%%%%%%%%%%%%%%%%%%%%%%%%%%%%%%%%%%%%%%%%%%%%%%%%%%%%%%%%%%
%%%%%%%%%%%%%%%%%%%%%%%%%%%%%%%%%%%%%%%%%%%%%%%%%%%%%%%%%%%%%%%%%%%%%%%%%%%
end
