# Supplementary material for: Wide field light-sheet microscopy with lens-axicon controlled two-photon Bessel beam illumination
Source: Nat Commun. 2021 May 20;12:2979. doi: 10.1038/s41467-021-23249-y (PMC8137944; doi:10.1038/s41467-021-23249-y)
Supplement: Supplementary file 7 — Supplementary Code [file 41467_2021_23249_MOESM7_ESM.zip › SupplementaryCode/Demo.m]

%%%%%%%%%%%%%%%%%%%%%%%%%%%%%%%%%%%%%%%%%%%%%%%%%%%%%%%%%%%%%%%%%%%%%%%%%%%
% Lens-axicon triplet simulator demo file %%%%%%%%%%%%%%%%%%%%%%%%%%%%%%%%%
% This is a run-file that demonstrate a numerical integration of the 
% lens-axicon triplet formula.  After a set of parameters is defined, 
% it calculates intensity distribution I as a function
% of radius on the plane defined by z1 and z2. Then, a transformation of I
% to the intensity distribution on the image xy plane is performed and 
% figure is displayed
%%%%%%%%%%%%%%%%%%%%%%%%%%%%%%%%%%%%%%%%%%%%%%%%%%%%%%%%%%%%%%%%%%%%%%%%%%%


% Parameters in unit (mm) %%%%%%%%%%%%%%%%%%%%%%%%%%%%%%%%%%%%%%%%%%%%%%%%%
z1 = 140;% Distance between doublet and lens2
z2 = 30;% Distance from lens2
rmax = 2.5;% Maximum radius
deltar = 0.02;%0.005;% Radius step size
lambda = 0.925*10^-3;% Wavelength 
k = 2*pi/lambda;% Wave number
a = 7;% Aperture
W = 2.87;% Incident Gaussian beam waist
F1 = 125;% Focal length of lens1
F2 = 50;% Focal length of lens2
n = 1.458;% Refractive index of axicon
alpha = 0.5*2*pi/360;% Axicon slope angle
R0 = (n-1)*alpha*F1;% Focal ring radius
deltarho = 0.004;% Integration step
% Definition of variables %
r = 0:deltar:rmax;% Radius
I = zeros(1,length(r));% Intensity as a function of radius
%%%%%%%%%%%%%%%%%%%%%%%%%%%%%%%%%%%%%%%%%%%%%%%%%%%%%%%%%%%%%%%%%%%%%%%%%%%


% Main %%%%%%%%%%%%%%%%%%%%%%%%%%%%%%%%%%%%%%%%%%%%%%%%%%%%%%%%%%%%%%%%%%%%
for j = 1:length(r)
    I(j) = D2Lsimulator(z1,z2,r,j,k,a,W,F1,F2,R0,deltarho);
end
%%%%%%%%%%%%%%%%%%%%%%%%%%%%%%%%%%%%%%%%%%%%%%%%%%%%%%%%%%%%%%%%%%%%%%%%%%%


% Display Transverse Plane Image %%%%%%%%%%%%%%%%%%%%%%%%%%%%%%%%%%%%%%%%%%
I2 = TransformImage(I,r,rmax,deltar);
figure, image(-rmax:deltar:rmax,-rmax:deltar:rmax,I2,'CDataMapping','scaled')
axis image
set(gca,'FontSize',18)
xlim([-1.5 1.5])
ylim([-1.5 1.5])
colormap hot
%%%%%%%%%%%%%%%%%%%%%%%%%%%%%%%%%%%%%%%%%%%%%%%%%%%%%%%%%%%%%%%%%%%%%%%%%%%
