# Supplementary material for: Wide field light-sheet microscopy with lens-axicon controlled two-photon Bessel beam illumination
Source: Nat Commun. 2021 May 20;12:2979. doi: 10.1038/s41467-021-23249-y (PMC8137944; doi:10.1038/s41467-021-23249-y)
Supplement: Supplementary file 7 — Supplementary Code [file 41467_2021_23249_MOESM7_ESM.zip › SupplementaryCode/README.txt]

%%%%%%%%%%%%%%%%%%%%%%%%%%%%%%%%%%%%%%%%%%%%%%%
% Lens-axicon triplet simulator 
%%%%%%%%%%%%%%%%%%%%%%%%%%%%%%%%%%%%%%%%%%%%%%%

 Wide Field Light-sheet Microscopy with Lens-axicon Controlled Two-photon Bessel Beam Illumination
 by Sota Takanezawa, Takashi Saitou, Takeshi Imamura
 To whom correspondence should be addressed: TS (t-saitou@m.ehime-u.ac.jp)


The lens-axicon triplet is a combination of a lens-axicon doublet and a lens, and creates annulus patterns that can be controlled with the positions of the doublet and lens.
This program package performs a numerical integration of the lens-axicon triplet formula, and returns the intensity distribution.


Requirements:
The scripts require MATLAB software.
The codes are tested in MATLAB R2019a and later with Windows 10 64-bit OS.

The following files are included:
1. D2Lsimulator.m 	MATLAB function file that performs numerical calculation of the lens-axicon triplet integral.
2. TransformImage.m 	MATLAB function file that performs transformation of the intensity distribution from function of radius to that of xy
3. Demo.m 		Run file.

Usage:
Run Demo.m file. 
This calculates the intensity distribution with a set of defined parameters and returns figure.
Output figure is Demo.fig
Run time for Demo is 105sec on Windows 10 64-bit PC.
