# Supplementary material for: Wide field light-sheet microscopy with lens-axicon controlled two-photon Bessel beam illumination
Source: Nat Commun. 2021 May 20;12:2979. doi: 10.1038/s41467-021-23249-y (PMC8137944; doi:10.1038/s41467-021-23249-y)
Supplement: Supplementary file 7 — Supplementary Code [file 41467_2021_23249_MOESM7_ESM.zip › SupplementaryCode/TransformImage.m]

function I2 = TransformImage(I,r,rmax,deltar)
% Linear interpolation %
ft = fittype('linearinterp');
f = fit(r',I',ft);
% Transforming to image
[x y] = meshgrid(-rmax:deltar:rmax,-rmax:deltar:rmax);
r2 = sqrt(x.^2+y.^2);
xv = reshape(x,[],1);
yv = reshape(y,[],1);
rv = reshape(r2,[],1);
I2 = feval(f,rv);
I2 = reshape(I2,length(x),length(y));
end
