# Supplementary material for: Wide field light-sheet microscopy with lens-axicon controlled two-photon Bessel beam illumination
Source: Nat Commun. 2021 May 20;12:2979. doi: 10.1038/s41467-021-23249-y (PMC8137944; doi:10.1038/s41467-021-23249-y)
Supplement: Supplementary file 9 — Source Data [file 41467_2021_23249_MOESM9_ESM.xlsx]

## Sheet: Fig2C
d1 d2 (mm)	Radius (mm)	Thickness (um)
278 143	1.971	104.769
278 148	1.708	101.985
278 153	1.534	94.2185
278 158	1.427	81.617
278 163	1.383	104.695
280 143	2.17	152.098
280 148	1.899	113.487
280 153	1.705	98.6144
280 158	1.569	103.743
280 163	1.498	148.215
282 143	2.318	199.647
282 148	2.049	148.434
282 153	1.829	126.455
282 158	1.68	146.163
282 163	1.588	185.653

## Sheet: Fig2F
d1 d2 (mm)	Longitudinal Extent (mm)	Transverse Extent (um)
278 143	706.633	3.6861
278 148	839.308	3.4922
278 153	964.158	3.6446
278 158	952.617	3.8446
278 163	1008.5	4.0836
280 143	614.055	3.3625
280 148	750.945	3.3705
280 153	903.488	3.5727
280 158	952.674	3.7062
280 163	1023.9	3.9098
282 143	608.89	3.6119
282 148	721.498	3.4511
282 153	853.276	3.5161
282 158	970.445	3.6543
282 163	985.53	3.8244

## Sheet: Fig2G
d1 d2 (mm)	Excitation confinement
278 143	0.2884
278 148	0.2804
278 153	0.266
278 158	0.2824
278 163	0.2471
280 143	0.3069
280 148	0.2974
280 153	0.3089
280 158	0.3126
280 163	0.2959
282 143	0.2931
282 148	0.2975
282 153	0.3204
282 158	0.3215
282 163	0.2991

## Sheet: Fig2H
278_148	278_153	278_158	278_163	280_148	280_153	280_158	280_163	282_148	282_153	282_158	282_163
1.732	3.549	2.902	5.27	1.448	3.002	2.437	1.918	2.094	2.187	2.706	3.102
1.839	2.663	2.645	4.933	1.96	2.636	2.344	2.894	2.434	2.309	0.414	2.581
2.403	1.961	2.683	5.325	1.396	2.831	2.885	3.404	1.874	2.937	2.774	3.073
2.037	2.973	2.742	5.75	2.119	2.464	3.113	1.799	2.138	3.564	2.303	3.575
2.157	3.657	2.837	3.252	1.465	2.407	0.251	4.025	1.849	3.179	2.319	3.163
2.178	2.257	3.044	4.603	1.715	2.332	2.949	2.329	2.209	4.388	2.703	3.165
2.318	1.423	2.597	4.593	1.633	2.064	3.344	3.106	4.553	0.246	2.119	4.232
2.353	2.423	3.236	6.618	1.681	2.275	2.453	3.533	2.895	2.465	2.686	3.034
2.242	2.27	3.344	5.283	0.484	2.227	0.046	2.673	1.934	2.053	2.422	3.376
1.952	2.079	2.764	3.126	1.4	2.24	2.266	2.57	2.771	2.101	1.95	3.814
2.876	2.572	2.891	3.889	2.152	3.223	2.252	2.706	2.179	2.288	2.118	3.479
2.848	3.319	2.71	4.555	1.817	1.994	2.169	2.75	5.014	2.296	2.398	2.712
2.259	3.003	2.731	3.476	3.093	2.229	2.898	2.928	2.576	2.284	2.118	3.261
2.372	2.077	3.583	4.095	2.59	1.695	2.144	2.617	2.664	3.032	2.469	3.179
2.068	3.474	2.891	5.862	3.021	1.806	2.188	2.86	2.96	2.618	0.097	3.168
2.349	0.18	3.173	7.782	2.622	2.256	2.351	2.487	3.625	2.205	2.864	3.137
1.99	2.651	2.963	6.791	1.191	2.312	2.485	3.506	2.652	2.228	3.218	3.196
0.046	0.654	2.648	5.361	2.338	1.961	3.04	2.716	2.258	1.627	2.162	3.287
2.579	0.956	3.54	3.803	2.525	1.94	2.404	2.977	2.236	2.303	2.208	3.162
2.66	2.4	2.123	5.942	3.053	0.459	2.657	2.442	2.132	0.243	2.253	3.316
2.136	2.357	3.303	4.966	2.695	2.883	4.5	2.246	1.937	0.037	2.057	3.114
2.134	1.908	2.667	5.993	1.477	2.249	2.729	2.607	2.673	2.03	2.844	3.563
2.331	1.513	2.117	3.541	1.925	2.127	3.06	2.668	3.486	2.27	1.939	3.374
2.399	2.943	2.532	6.233	2.327	2.229	2.695	2.76	2.156	2.063	2.066	3.002
2.228	0.959	3.316	5.054	1.252	1.83	2.454	3.348	2.087	2.064	1.594	3.124
1.98	1.186	2.683	5.862	1.704	1.726	2.999	4.066	3.399	3.022	2.555	2.786
2.775	1.251	3.107	5.475	1.961	2.625	2.743	3.745	4.277	0.256	2.504	2.83
2.679	1.145	2.992	3.067	2.305	2.029	2.873	4.747	2.17	2.427	2.507	2.975
1.907	1.652	5.154	5.79	1.255	1.935	2.255	3.183	1.586	0.25	3.17	3.176
1.894	0.877	3.21	4.492	1.736	2.939	2.147	2.975	2.899	2.914	3.162	3.071
3.171	0.434	2.915	4.304	2.017	0.037	2.383	3.105	1.88	2.45	2.993	3.274
2.428	1.856	4.688	4.729	2.366	2.217	2.479	2.103	2.324	2.423	2.768	3.012
2.112	0.862	2.953	2.28	1.45	2.001	2.951	3.979	8.56	2.624	2.241	3.289
2.091	1.621	2.192	7.924	0.077	2.56	2.214	3.512	4.985	0.235	2.706	3.104
2.419	1.536	2.321	3.624	2.334	0.069	2.877	3.738	5.548	0.176	1.757	3.19
2.586	1.492	2.389	4.89	1.997	2.669	2.5	2.302	2.899	2.267	2.539	3.216
0.222	0.44	2.42	4.557	1.865	2.258	3.128	3.725	4.287	2.652	2.173	3.276
2.417	1.831	2.77	4.884	1.969	3.089	2.133	3.326	2.473	2.466	2.833	3.134
2.079	1.619	2.446	3.741	2.266	2.357	1.853	3.436	1.829	0.259	2.232	2.534
2.735	1.527	2.067	3.953	2.794	2.309	2.267	4.049	2.587	0.242	2.651	3.9
2.289	1.49	2.231	4.68	2.691	2.311	2.293	3.052	3.731	2.374	2.422	3.162
2.382	0.456	2.721	3.562	2.777	2.671	3.179	2.421	3.82	0.603	3.177	3.909
2.072	2.343	3.06	6.179	2.535	2.523	0.251	4.722	3.164	3.051	3.004	2.881
2.348	2.617	3.305	3.211	2.354	0.074	2.303	4.399	2.619	2.315	2.731	2.59
1.987	2.363	2.106	6.135	2.338	2.692	1.85	3.412	5.672	2.71	2.22	3.334
2.392	2.652	2.661	4.441	1.992	2.415	1.872	3.727	2.43	2.132	0.247	2.574
2.321	0.469	2.498	2.995	2.014	2.312	1.869	3.089	2.821	1.818	0.429	2.879
2.093	2.264	3.981	4.723	2.808	2.479	2.312	2.807	2.195	2.429	3.807	2.513
0.259	2.657	3.014	3.811	1.946	2.51	1.874	3.217	1.797	2.279	2.843	2.386
2.785	2.583	2.783	4.45	2.517	2.321	1.884	2.124	2.268	2.894	2.829	2.849
2.086	2.959	1.912	5.417	2.044	2.308	1.882	3.19	1.994	0.046	2.271	4.639
2.239	2.332	2.888	5.773	2.454	2.718	1.813	2.507	1.763	0.091	2.721	3.93
2.325	2.601	4.539	5.375	1.992	2.739	1.308	3.366	2.507	0.242	0.233	3.22
2.055	2.222	2.412	4.536	2.205	2.132	1.605	2.91	2.832	1.878	0.412	3.882
1.847	2.66	2.789	6.252	2.001	2.982	1.954	2.684	2.956	2.272	2.591	3.017
2.455	2.478	2.306	4.974	2.835	2.607	2.05	3.783	4.018	0.613	2.492	3.013
2.461	2.884	2.736	5.592	1.713	2.582	2.091	3.121	3.222	2.394	2.307	2.788
2.353	3.535	3.771	2.936	1.442	2.37	2.736	4.775	2.259	2.775	2.487	3.374
1.995	1.977	2.556	4.03	1.724	2.548	2.578	3.121	2.638	2.241	2.456	3.132
1.655	2.903	2.469	4.635	1.534	2.082	2.528	3.414	1.784	1.915	2.801	3.062
2.555	2.955	2.536	3.586	1.285	2.266	4.399	3.474	2.547	2.178	2.967	3.29
1.746	3.613	3.153	4.983	2.099	2.215	2.631	3.287	1.604	1.858	3.672	2.77
3.095	2.276	1.997	5.54	1.518	2.84	3.16	2.764	1.662	3.037	2.712	3.06
2.526	2.383	2.809	2.164	2.229	2.375	2.455	2.904	1.964	0.195	2.77	3.469
2.766	2.23	2.772	3.063	3.431	2.367	2.523	2.426	1.828	2.655	1.978	3.109
2.372	2.1	2.293	4.124	2.863	3.146	2.495	3.9	2.024	2.383	2.718	2.771
2.388	2.885	2.505	3.398	2.455	2.483	2.901	2.325	2.367	2.164	2.132	2.913
3.059	3.281	2.386	4.602	2.218	2.808	2.447	3.523	1.988	3.463	2.378	2.88
2.57	3.065	3.154	2.716	2.123	3.742	2.461	4.951	2.094	2.449	0.112	3.209
2.476	2.54	2.508	3.07	2.45	2.102	2.87	2.962	2.729	0.26	2.109	2.557
2.741	2.043	3.322	2.813	0.24	3.157	3.154	3.915	2.427	3.087	4.208	2.459
2.372	2.064	3.291	2.875	2.303	2.765	2.477	1.994	2.209	2.147	3.117	2.957
0.256	2.491	3.371	2.874	2.817	2.537	2.933	3.139	2.393	2.654	2.363	3.273
2.896	1.241	2.353	2.792	2.425	2.265	2.342	3.041	3.576	0.077	2.112	3.149
2.347	0.872	2.913	3.095	2.231	2.321	2.944	3.315	2.695	2.511	2.681	3.233
1.857	1.715	2.685	2.692	1.861	2.191	2.787	4.288	2.755	0.482	2.355	2.999
2.525	1.475	2.344	2.337	2.39	2.22	1.591	3.242	3.548	2.504	2.042	2.627
2.472	0.265	2.699	2.878	2.323	1.965	2.82	4.042	3.236	3.161	2.377	3.314
2.053	1.221	3.89	2.351	2.421	2.683	0.213	5.015	2.289	0.222	0.046	3.272
0.225	1.412	3.042	2.565	0.238	2.088	2.368	2.505	2.599	3.766	2.653	2.461
1.687	2.431	2.675	3.081	1.902	2.077	1.45	2.444	2.552	2.266	2.725	2.653
2.031	1.041	2.348	2.281	2.477	2.148	2.238	2.71	2.731	1.906	2.049	2.611
2.626	1.34	2.295	2.545	0.389	2.329	2.647	2.642	1.9	0.221	2.7	2.85
1.814	0.266	2.694	2.59	2.23	2.186	2.221	2.64	2.726	0.244	2.098	2.683
2.285	1.24	2.49	2.576	2.459	1.856	2.575	2.781	2.685	3.02	0.046	2.861
2.21	1.404	4.121	2.31	1.873	2.309	2.493	2.207	3.477	2.465	2.461	3.159
2.03	2.446	3.155	1.936	1.739	2.225	1.884	2.828	3.172	2.274	2.279	3.564
2.191	1.05	2.597	2.494	1.925	3.12	1.924	2.381	4.683	0.246	4.497	2.808
0.256	0.221	2.718	2.437	1.559	2.98	2.184	2.942	3.795	0.07	0.046	2.967
2.888	1.424	2.768	2.181	0.222	2.929	3.105	2.853	2.182	2.467	2.627	3.131
2.101	0.945	3.221	2.191	1.938	2.341	2.664	2.809	2.786	1.861	2.146	2.697
2.241	1.084	2.731	2.538	0.236	2.987	2.121	2.754	5.409	0.223	2.948	2.997
2.349	0.261	2.785	2.424	1.571	2.174	3.251	2.705	3.117	2.44	2.064	2.5
2.089	1.855	2.683	2.804	1.846	2.95	0.902	2.69	2.547	2.356	2.523	3.422
1.874	0.217	2.098	2.324	1.807	2.894	0.684	2.753	2.647	2.53	0.117	2.753
2.481	1.478	2.894	2.317	1.171	2.387	2.44	2.997	2.39	2.092		2.419
2.484	0.93	3.49	2.503	1.931	2.228	1.952	2.843	2.807	2.197		3.335
2.369	1.227	3.544	5.434		1.887	1.933	2.644	2.61	2.591		2.775
2.069	1.852	2.606	2.174		2.24	0.046	2.707	2.716	2.883		2.388
1.523	1.532	2.776	2.509		2.233		2.394	2.807	2.369		3.274
1.548	1.079	2.254	2.541		1.928		2.532	2.773	2.683		3.641
1.828	0.264	3.553	2.291				2.532	4.414	2.483		2.899
2.128	1.853	2.837	2.312				2.694	2.64	2.346		3.16
2.417	1.895	2.804	2.346				2.607	3.265	2.12		3.02
0.227		3.208	2.745				2.727	4.209	2.594		3.608
1.657		2.508	2.12				2.595	2.239			3.063
2.478		2.618	2.128				2.796	4.445			3.111
2.021		2.344	2.117				2.588	5.936			2.777
2.642		2.665	2.324				2.5	2.543			3.27
1.829		2.977	2.186				2.736	4.243			3.682
2.285		2.608	2.123				3.026	2.002			2.984
2.184		2.882	2.269				3.016	2.086			2.703
2.025		2.649	2.509				2.369	2.558			4.289
2.189		2.948	2.567				2.92	2.443			3.229
		3.19	2.233				2.586	2.409			2.905
		3.147	2.471				2.724	3.027			3.133
		2.973	2.194				2.957	2.674			2.971
		2.113	2.435				2.481	2.395			3.208
		2.362	2.08				2.85	2.022			2.913
		1.543	2.361				2.521	3.399			3.452
		2.096	1.934				2.664	2.907			3.459
		2.97	2.104				2.422	2.839			2.733
		2.07	2.14				2.691	1.926			2.924
		2.48	1.981				2.68	2.735			2.732
		3.23	1.965				2.313	2.553			2.991
		2.086	2.149				2.538	1.632			2.831
		2.335	2.445				2.811	1.772			2.765
		3.501	4.17				2.56	1.782			2.968
		2.334	2.314				2.742	1.586			2.934
		2.107	2.111				3.134	1.696			2.94
		3.084	2.267				2.472	2.733			3.227
		3.079	2.074				2.678	3.002			2.982
		2.466	2.567				3.233	3.038			2.961
		2.024	2.36				2.467	1.845			2.472
		2.408	2.283				2.528	2.812			3.072
		2.657	2.135				2.626	6.584			3.187
		2.273	2.422				2.516	1.593			3.302
		1.857	2.695				2.589	1.929			2.291
		3.34	2.814				2.724	1.765			3.304
		2.353	2.513				3.536	1.838			3.337
		2.537	2.654				2.708	2.711			2.8
		2.825	4.747				3.13	2.011			2.777
		2.229	1.996				2.603	1.875			2.649
		2.912	2.853				2.968	2.821			2.525
		2.341	2.083				2.98	1.756			3.04
		3.202	2.124				2.776	1.996			3.134
		2.914	3.02					3.888			2.871
		2.55	2.09					1.553			3.061
		3.124	2.417					1.727			2.532
		2.492	2.085					1.626			3.012
		2.509	2.52					5.408			3.239
		2.239	2.069					1.666			3.121
		1.951	2.587					1.9			3.077
		1.968	2.84					2.085			3.27
		4.973	2.283					1.821			2.85
		2.376	2.265					2.702			3.231
		2.64	2.597					2.096			2.841
		2.409	2.561					2.894			3.131
		1.885	2.647								2.749
		2.806	2.874								2.917
		3.361	2.229								2.999
		2.439	2.912								3.054
		2.602	2.277								3.399
		2.799	2.939								2.884
		2.409	2.068								3.214
		2.318	2.262								3.321
		2.642	2.643								2.795
		1.869	2.481								3.092
		2.728	2.416								3.121
		2.252	2.103								2.791
		1.858	4.288								3.028
		2.75	2.185								3.077
		2.813	2.394								2.98
		2.52	2.49								2.945
		3.12	2.39								2.548
		2.683	1.939								3.109
		3.375	2.822								3.213
		2.305	2.947								3.136
		2.59	2.076								2.817
		2.37	2.919								3.927
		2.501	2.433								2.677
		3.966	2.101								2.619
		2.265	2.577								3.106
		2.423	3.184								3.103
		2.457	2.97								2.861
		2.357	3.073								3.05
		2.021	2.739								2.815
		1.854	2.941								3.591
		2.659	3.055								3.128
		2.812	3.163								2.897
		2.233	3.283								3.344
		4.047	3.347								3.266
		1.631	3.261								3.68
		3.362	2.727								3.372
		3.254	2.888								2.924
		2.44	2.322								3.219
		1.674	3.004								3.198
		3.233	3.002								3.131
		2.948	4.483								2.861
		2.331	3.178								3.12
		2.356	3.351								3.304
		2.376	3.01								2.921
		2.287	3.131								3.09
		2.478	2.955								2.788
		2.374	3.187								3.039
		2.309	2.618
		2.203	2.986
		2.445	2.916
		2.613	2.785
		3.025	2.709
		2.075	2.956
		2.158	3.686
		2.398	3.052
		2.717	3.017
		2.216	3.052
		2.271	3.305
		2.808	2.906
		2.415	2.777
		2.56	2.56
		2.023	2.804
		2.846	3.091
		2.461	2.923
		2.749	3.148
		2.141	2.501
		2.708	2.939
		2.499	3.087
		2.085	3.13
		3.604	2.862
		2.892	3.116
		2.83	2.629
		2.535	2.717
		3.986	3.44
		2.012	3
		2.314	3.202
		3.211	3.081
		1.784	2.658
		2.433	2.708
		1.295	3.446
		1.887	2.797
		2.089	3.135
		2.066	2.909
		2.703	2.996
		3.168	5.177
		2.839	3.218
		3.358	2.849
		3.113	3.156
		3.293	3.467
		3.252	3.279
		2.576	2.741
		1.895	2.645
		1.974	2.977
		2.247	2.856
		2.616	2.782
		2.478	3.109
		2.487	2.869
		3.176	2.602
			3.2
			2.769
			3.811
			2.998
			2.783
			2.744
			2.858
			3.739
			2.603
			2.721
			2.655
			2.932
			3.347
			2.862
			3.01
			2.952
			2.603
			2.731
			4.041
			3.443
			2.892
			2.778
			3.31
			2.539
			2.765
			2.664
			3.118
			2.78
			5.889
			2.963
			3.023
			3.332
			3.716
			3.026
			2.233
			2.04
			1.762
			4.756
			2.101
			1.947
			1.96
			2.475
			1.836
			2.622
			2.029
			1.949
			1.939
			2.362
			1.913
			2.033
			2.063
			2.349
			2.419
			3.511
			2.351
			2.599
			2.685
			1.897
			1.991
			1.981
			1.958
			3.547
			2.052
			3.117
			2.026
			1.976
			2.075
			2.169
			2.104
			1.942
			3.256
			2.097
			2.009
			2.112
			2.087
			1.725
			2.688
			2.024
			1.608
			2.104
			2.15
			2.026
			2.005
			2.447
			2.45
			2.63
			2.029
			1.886
			1.911
			2.248
			1.998
			2.05
			2.515
			1.817
			2.083
			2.292
			1.697
			2.054
			1.897
			1.694
			1.773
			2.474
			2.164
			1.994
			1.813
			2.266
			2.303
			1.706
			1.755
			2.784
			2.1
			2.268
			1.817
			2.155
			2.086
			2.042
			1.885
			2.311
			1.724
			3.016
			1.67
			1.964
			2.112
			2.062
			3.424
			2.511
			2.25
			1.869
			2.407
			1.751
			1.804
			1.984
			2.546
			2.384
			2.789
			2.294

## Sheet: Fig3A
Bessel (px)	GaussA (px)	GaussB (px)	GaussC (px)
272.668	327.298	739.389	612.52
282.335	350.809	767.922	641.076
284.602	352.031	778.469	654.36
285.887	356.022	783.094	658.796
287.357	358.135	787.818	662.905
290.128	364.327	794.337	670.779
290.913	364.365	797.218	673.779
293.268	367.357	797.759	676.92
293.113	369.276	796.381	677.202
293.742	371.52	795.737	676.261
295.387	371.379	795.967	677.394
298.328	372.72	797.826	679.098
300.735	373.468	798.73	679.52
302.779	376.135	796.915	680.602
304.513	374.527	798.678	681.965
305.528	377.75	800.063	683.698
306.15	375.505	803.515	684.572
309.394	376.987	807.663	687.179
310.468	378.342	810.063	691.083
312.942	381.157	815.167	692.55
314.883	381.957	817.337	694.528
315.498	383.898	818.848	698.631
316.217	383.668	822.122	699.217
317.424	387.972	824.063	699.668
320.002	389.061	824.989	701.624
320.802	393.239	827.174	703.891
323.209	395.165	828.307	704.565
326.683	398.402	833.878	705.15
326.283	401.068	832.122	707.972
326.713	404.365	831.359	710.683
327.52	408.061	832.848	710.142
329.565	411.357	834.996	714.454
331.305	411.676	841.285	717.076
334.542	413.372	846.174	718.624
335.891	414.261	847.189	719.52
338.091	416.735	848.574	721.105
341.002	417.868	846.9	723.194
343.194	418.335	851.389	723.372
345.654	420.387	857.004	725.757
350.639	421.105	860.522	729.187
353.261	422.439	863.707	730.513
355.335	424.476	862.574	729.491
355.609	426.883	867.567	731.661
358.328	431.905	871.1	733.313
359.342	433.179	875.9	736.261
360.276	435.757	878.752	739.194
362.35	439.587	882.315	742.194
363.928	440.839	885.396	739.72
364.891	442.846	890.159	739.017
366.735	445.12	891.804	740.031
368.565	447.016	892.818	744.402
369.95	449.157	893.981	743.217
372.935	447.416	894.848	747.298
375.579	449.327	896.374	748.572
377.446	450.424	901.53	748.579
379.654	451.172	904.47	749.446
384.031	450.55	904.226	753.224
385.431	451.587	905.722	756.046
386.446	450.898	911.944	758.528
389.283	453.194	916.759	759.565
391.165	453.083	918.389	763.654
392.839	455.439	922.774	766.661
393.454	457.698	926.796	770.505
394.098	459.061	928.433	774.068
394.809	460.276	930.018	776.794
395.668	464.268	935.522	781.209
397.705	467.75	939.907	785.098
399.928	472.809	939.981	786.283
401.75	476.105	943.685	785.802
405.876	479.039	947.255	785.779
408.098	482.565	947.811	786.209
408.913	484.165	951.507	785.817
411.713	486.424	952.248	785.994
414.217	489.55	957.078	787.935
416.942	491.216	957.426	787.165
418.676	493.527	960.167	790.076
421.105	495.75	961.352	790.765
423.994	495.994	962.322	795.861
424.572	498.957	962.396	796.831
424.898	500.365	964.996	797.579
426.742	503.061	965.522	799.409
430.365	504.202	971.93	801.883
432.217	505.372	973.752	803.535
432.172	508.187	979.359	806.891
435.342	508.935	979.633	806.661
435.631	509.676	983.344	810.765
437.179	512.313	985.722	814.639
440.261	514.557	988.455	819.846
442.217	519.127	992.67	820.979
445.979	521.513	994.93	822.994
446.661	524.72	994.974	823.017
450.417	528.624	996.367	824.898
451.935	531.32	996.337	825.335
452.513	532.927	1002.31	827.765
456.935	535.757	1006.67	828.246
457.002	536.076	1010.18	829.935
458.617	537.713	1013.25	830.439
460.972	535.357	1017.14	831.765
463.372	537.024	1019.18	832.765
468.35	541.453	1024.2	837.342
468.787	541.987	1027.95	839.468
472.417	546.898	1032.09	841.794
475.305	550.89	1035.66	844.994
474.928	553.831	1037.94	844.876
478.379	559.031	1041.12	842.402
481.365	561.12	1045.27	847.95
484.52	565.927	1046.05	851.231
486.542	569.061	1050.97	854.231
486.535	568.853	1054.26	854.876
489.387	573.357	1055.76	858.046
492.009	573.357	1058.55	859.846
493.639	575.209	1059.21	859.046
498.905	577.987	1060.59	866.098
503.631	580.402	1064.52	871.809
505.113	583.468	1064.24	871.565
508.231	587.727	1068.36	873.935
512.587	591.009	1070.51	880.491
514.461	595.105	1071.89	882.779
517.898	594.913	1076.2	883.705
519.254	598.12	1079.4	884.491
523.779	603.498	1081.65	885.728
525.557	605.09	1085.45	885.268
526.209	607.313	1091.66	886.098
528.839	611.046	1101.42	887.594
530.076	612.483	1109.84	889.017
529.631	616.483	1113.94	886.091
533.291	617.705	1121.74	889.046
535.787	621.52	1123.52	891.631
539.083	623.253	1132.38	895.476
542.557	624.453	1137.68	899.676
546.713	627.846	1144.43	902.446
549.557	631.52	1143.14	905.654
552.831	633.105	1145.31	906.461
555.417	634.239	1146.19	909.454
559.335	634.742	1151.6	914.617
562.779	639.542	1149.45	916.365
565.579	643.002	1153.63	917.905
569.854	648.179	1150.49	921.002
569.809	651.157	1151.07	923.202
571.409	652.942	1156.2	926.817
572.446	657.639	1161.4	926.609
574.298	662.498	1160.04	929.424
578.668	666.283	1163.07	931.202
581.024	668.261	1166.86	933.994
583.898	668.609	1172.65	935.409
588.254	673.29	1176.63	935.283
589.468	673.72	1177.89	933.979
593.039	675.75	1181.83	937.498
596.713	678.616	1177.8	939.557
601.105	680.802	1181.37	942.987
602.528	682.89	1184.41	943.254
603.883	685.194	1186.66	946.572
608.231	688.15	1192.78	947.535
609.787	690.727	1195.87	949.291
610.505	692.831	1200.01	952.928
612.861	697.239	1206.73	959.839
615.557	698.809	1213.68	958.898
617.839	703.527	1221.13	956.579
619.972	705.661	1225.34	957.076
625.609	707.861	1231.16	961.498
628.409	712.15	1238.03	962.935
630.787	717.824	1238.36	964.498
634.787	723.387	1250.23	968.676
637.52	726.461	1258.41	972.098
641.046	729.09	1261.54	974.898
643.52	734.261	1262.57	978.202
647.209	736.283	1268.4	983.609
650.742	738.639	1274.36	986.298
652.513	742.476	1278.61	986.646
654.735	747.379	1280.81	986.454
657.617	747.572	1282.54	988.698
657.994	748.372	1279.86	990.794
663.179	749.431	1284.51	994.372
667.861	752.202	1287.19	993.52
670.972	756.061	1290.95	999.979
671.824	760.527	1294.56	1001.36
674.735	762.335	1292.23	1005.26
679.031	765.098	1299.96	1007.82
683.928	767.846	1300.05	1012.88
684.965	774.409	1303.43	1015.47
689.92	779.305	1305	1016.43
691.683	786.446	1300.34	1016.62
692.55	792.061	1302.88	1018.94
695.742	796.572	1316.63	1018.62
699.779	798.646	1319.6	1020.07
701.95	802.883	1324.45	1022.15
704.076	805.498	1327.76	1025.52
705.379	807.224	1334.75	1025.28
708.542	808.898	1339.11	1025.51
713.091	813.002	1346.91	1029.71
715.528	816.342	1354.24	1032.2
716.979	816.602	1364.66	1032.56
720.72	818.202	1359.6	1035.05
721.305	822.594	1366.07	1037.62
723.394	826.868	1369.05	1040.85
727.068	832.846	1376.93	1040.48
732.017	840.231	1379.49	1045.84
735.002	847.216	1383.78	1049.87
736.483	851.527	1389.01	1051.56
736.52	853.29	1393.95	1053.18
743.046	857.698	1393.43	1058.71
745.076	861.35	1396.01	1057.38
749.172	866.268	1393.63	1060.05
753.454	871.024	1399.41	1060.99
755.202	874.216	1402.24	1067.42
757.105	878.024	1405.63	1069.36
759.394	881.076	1411.55	1071.57
762.772	882.253	1417.89	1071.55
768.528	885.565	1425.94	1075.7
767.579	892.698	1429.43	1080.26
771.261	898.787	1437.42	1083.99
773.757	903.009	1447.8	1086.76
778.765	907.076	1460.94	1088.19
781.357	909.75	1462.19	1090.52
784.35	912.157	1463.88	1090.85
787.757	915.727	1465.24	1091.33
788.972	924.35	1463.06	1093.48
791.772	931.046	1459.59	1094.11
795.713	929.379	1462.69	1091.9
796.565	929.868	1459.5	1097.37
802.202	934.031	1466.21	1101.13
804.957	937.305	1470.43	1104.59
805.772	943.883	1469.79	1106.09
807.15	944.639	1480.57	1110.17
812.476	947.935	1492.4	1112.78
817.365	950.15	1497.14	1116.31
818.491	951.831	1502.27	1118.31
821.742	960.416	1514.47	1123.56
828.417	967.365	1530.97	1124.44
830.372	972.69	1531.84	1125.23
831.098	978.446	1530.07	1128.96
834.809	980.883	1535.14	1133.67
839.387	988.461	1531.06	1134.15
840.668	992.298	1530.57	1135.25
842.735	996.453	1540.83	1137.47
846.528	1003.31	1548.65	1140.29
849.557	1008.25	1547.57	1140.19
851.35	1011.84	1544.22	1142.79
855.935	1015.05	1548.96	1146.45
858.32	1020.31	1551.07	1147.75
864.713	1022.56	1556.1	1146.28
870.683	1028.14	1569.91	1149.6
872.92	1030.94	1572.64	1153.65
874.839	1038.99	1569.95	1156.56
879.765	1042.25	1570.88	1158.53
883.646	1045.99	1582.09	1161.43
884.594	1049.81	1582.24	1160.54
886.505	1055.13	1585.14	1161.17
891.972	1059.97	1590.68	1162.34
894.787	1071.76	1601.54	1166.44
895.342	1074.56	1597.51	1171.73
900.757	1083.02	1603.85	1176.06
904.513	1082.93	1608.14	1177.71
905.446	1088.54	1619.44	1182.65
909.498	1093.55	1622.47	1186.51
913.698	1102.35	1627.07	1191.55
916.476	1106.07	1633.14	1198.73
919.468	1108.51	1639.63	1202.95
919.594	1108.45	1637.49	1203.38
926.92	1116.31	1642.68	1204.77
928.979	1120.33	1647.13	1205.85
930.846	1129.85	1653.03	1209.27
936.328	1132.93	1648.36	1210.76
938.224	1138.79	1648.69	1213.69
941.935	1141.18	1663.89	1215.81
945.646	1146.96	1664.42	1216.47
947.054	1151.42	1663.3	1220.79
954.402	1158.22	1665.64	1229.64
952.779	1160.28	1675.22	1231.48
954.513	1167.61	1677.21	1234.02
958.105	1171.33	1678.79	1238
961.224	1179.09	1688.76	1241.64
963.557	1182.44	1688.31	1241.58
969.179	1189.54	1684.43	1242
971.987	1195	1688.27	1242.51
976.172	1204.43	1693.12	1246.39
978.076	1212.99	1696.94	1245.19
982.55	1220.76	1707.43	1248.39
988.691	1223.22	1715.87	1254.77
993.431	1230.28	1724.84	1257.48
995.794	1238.02	1732.03	1258.35
1001.76	1247.87	1740.8	1267.11
1001.47	1254.24	1744.47	1271.98
1005.41	1260.15	1751.6	1274.93
1009.2	1261.04	1755.05	1276.28
1012.37	1267.93	1770.28	1279.68
1017.56	1272.33	1763.82	1282.46
1021.62	1278.53	1764.26	1282.65
1023.16	1283.46	1766.95	1286.61
1027.19	1289.66	1767.71	1292.42
1027.97	1293.88	1776.74	1292.11
1032.22	1298.1	1781.3	1295
1036.12	1303.5	1790.68	1296.49
1037.17	1314.29	1801.85	1295.71
1042.96	1314.12	1801.99	1299.56
1044.85	1321.57	1812.34	1302.36
1047.28	1327.6	1821.71	1304.87
1053.1	1332.67	1833.7	1304.38
1057.75	1345.9	1834.55	1307.14
1066.59	1355.05	1831.39	1312.39
1072.54	1362	1841.81	1316.68
1076.14	1371.74	1850.14	1319.13
1084.59	1374.55	1846.51	1322.67
1086.88	1382.35	1850.62	1324.43
1091.25	1395.79	1856.73	1328.05
1094.59	1406.65	1862.29	1331.82
1100.06	1419.42	1864.08	1335.42
1104.55	1415.65	1879.51	1334.43
1108.86	1418.48	1897.3	1334.08
1112.32	1423.62	1900.18	1335.02
1116.44	1425.54	1898.6	1339.54
1117.16	1433.27	1911.8	1343.14
1119.91	1445.37	1913.37	1346.02
1126.05	1446.48	1917.8	1348.09
1129.73	1452.48	1921.24	1351.16
1132.39	1455.02	1922.86	1356.37
1134.63	1460.08	1919.39	1361.96
1134.45	1469.82	1910.66	1363.59
1136.86	1486.22	1912.65	1369.78
1140.52	1497.68	1910.72	1374.31
1147.07	1504.25	1913.08	1380.93
1152.61	1517.94	1919.94	1384.19
1154.11	1526.53	1929.92	1387.23
1158.54	1532.67	1937.06	1388.01
1160.7	1546.42	1943.43	1391.28
1167.08	1556.01	1957.57	1392.82
1171.72	1559.55	1960.84	1396.64
1177.16	1562	1970.34	1396.11
1182.88	1571.52	1983.69	1399.11
1184.15	1588.62	1994.27	1398.38
1187.27	1590.68	2002.12	1400.92
1189.92	1595.45	2007.8	1401.51
1194.82	1607.24	2011.11	1407.38
1200.8	1608.72	2020.51	1407.67
1204.81	1616.59	2014.83	1413.51
1210.45	1627.7	2024.85	1415.99
1213.42	1636.22	2025.36	1420.51
1215.12	1652.16	2021.77	1419.85
1220.62	1652.39	2022.37	1421.46
1224.97	1655.05	2023.34	1424.99
1235.75	1669.17	2020.46	1432.11
1239.71	1676.92	2019.26	1431.78
1242.99	1681.48	2015.97	1437.91
1246.37	1693.33	2025.95	1439.11
1248.68	1703.83	2036.57	1441.09
1254.95	1705.81	2049.66	1446.71
1257.85	1700.95	2063.6	1449.04
1262.99	1711.14	2065.64	1457.35
1266.91	1719.85	2077.23	1462.17
1267.38	1725.1	2082.4	1466.37
1271.99	1732.91	2099.99	1470.7
1280.43	1747.36	2124.88	1471.65
1288.36	1751.78	2131.42	1480.62
1293.36	1758.08	2131.54	1487.47
1298.19	1767.9	2135.34	1486.77
1307.79	1780.56	2134.57	1491.66
1313.45	1791.95	2145.81	1494.74
1319.19	1803.49	2145.21	1495.42
1326.55	1813.91	2153.03	1498.83
1334.1	1818.06	2165.4	1506.56
1339.42	1829.37	2148.93	1509.54
1341.5	1837.77	2150.74	1511.25
1343.88	1843.24	2161.49	1513.79
1346.92	1850.91	2160.89	1522.53
1347.82	1857.09	2174.49	1529.56
1352.78	1870.95	2179.66	1534.61
1357.91	1879.48	2187.28	1546.1
1361.23	1884.96	2192.03	1547.73
1363.06	1892.46	2185.6	1545.39
1367.76	1899.04	2201.45	1549.16
1371.47	1914.05	2208.44	1549.02
1380.56	1925.53	2210.56	1555.03
1385.42	1938.45	2218.9	1556.88
1391.79	1943.9	2218.33	1563.07
1397.08	1946.39	2209.49	1561.79
1401.46	1950.76	2216.75	1557.89
1403.88	1956.18	2224.06	1559.25
1408.99	1963.99	2237.52	1569
1411.16	1971.08	2239.27	1571.74
1417.54	1982.05	2254.86	1573.9
1424.02	1990.06	2262.23	1574.67
1429.03	2005.35	2270.74	1575.62
1434.23	2010.55	2277	1577.88
1436.64	2017.96	2293.94	1579.3
1442.74	2031.85	2301.54	1580.59
1451.33	2046.3	2302.62	1584.43
1458.55	2064.79	2296.25	1583.57
1462.09	2075.96	2299.27	1595.39
1466.79	2078.94	2289.62	1603.18
1472.84	2090.05	2298.63	1607.36
1478.88	2094.18	2300.98	1609.16
1481.2	2111.25	2307.83	1613.92
1486.94	2119.78	2318.66	1618.16
1493.76	2130.82	2321.51	1624.22
1496.96	2137.93	2334.23	1630.99
1501.21	2148.76	2350.05	1633.83
1507.16	2150.73	2358.72	1628.37
1511.71	2165.05	2364.75	1630.84
1513.8	2173.06	2359.78	1632.45
1521.26	2178.24	2364.46	1640.05
1530.68	2200.5	2368.57	1639.84
1534.84	2212.43	2376.81	1646.55
1537.99	2222.34	2383.7	1650.49
1545.78	2238.35	2390.32	1651.49
1552.49	2242.53	2394.24	1657.66
1559.58	2258.14	2406.27	1666.7
1566.35	2265.04	2424.95	1666.19
1571.68	2279.42	2437.27	1675.36
1573.84	2287.7	2446.09	1676.62
1576.36	2292.72	2451.74	1683.41
1583.43	2292.97	2452.6	1688.11
1587.92	2295.06	2460.49	1692.77
1593.58	2297.87	2453.34	1698.72
1597.65	2320.11	2461.97	1704.88
1603.65	2328.85	2458.77	1706.11
1609.91	2342.79	2459.59	1717.85
1615.87	2350.34	2460.93	1714.83
1623.64	2377.39	2457.08	1720.92
1632.99	2380.06	2470.86	1720.94
1638.11	2393.13	2489.39	1720.05
1648.71	2414.35	2494.31	1725.2
1651.14	2425.97	2505.22	1723.44
1659.62	2426.43	2496.5	1728.95
1666.49	2441.73	2509.86	1732.79
1671.48	2441.48	2516.17	1732.89
1676.74	2451.51	2524.97	1743.85
1684.43	2454.46	2541.54	1747.07
1687.22	2464.77	2539.44	1748.89
1693.92	2487.03	2528.14	1752.38
1696.71	2498.75	2537.36	1753.8
1704.28	2512.82	2552.11	1760.47
1707.66	2512.63	2559.47	1762.93
1710.72	2519.52	2558.21	1766.56
1716.76	2529.37	2564.01	1775.14
1720.81	2538.69	2571.09	1778.95
1725.96	2548.66	2572.14	1787.4
1736.79	2557.03	2600.21	1795.99
1745.23	2571.74	2618.06	1811.78
1750.62	2578.53	2626.04	1815.53
1754.65	2591.56	2632.27	1821.58
1762.63	2618.23	2642.77	1819.97
1771.42	2630.24	2652.85	1824.42
1775.96	2649.42	2664.09	1824.98
1786.94	2663.96	2685.1	1825.42
1792.19	2695.12	2694.19	1825.45
1795.88	2710.28	2677.9	1825.95
1797.92	2710.91	2683.03	1820.94
1805.93	2712.78	2681.87	1823.76
1808.35	2719.79	2679.69	1828.14
1811.22	2723.02	2685.91	1836.38
1816.21	2733.53	2689.18	1845.19
1825.16	2742.35	2690.91	1844.56
1827.16	2755.02	2681.58	1847.49
1832.54	2742.73	2692.22	1855.15
1836.66	2751.33	2701.67	1865.95
1843.79	2773.56	2696.5	1868.08
1846.02	2790.82	2702.3	1875.69
1858.52	2822.36	2715.15	1880.26
1866.04	2831.12	2715.96	1884.59
1871.91	2842.51	2721.64	1882.42
1878.25	2861.99	2729.94	1888.99
1883.99	2872.18	2758.73	1897.47
1883.68	2889.3	2764.56	1891.29
1889.89	2909.27	2783.05	1897.65
1895.43	2913.82	2801.76	1903.13
1901.96	2933.27	2805.49	1903.84
1906.94	2927.53	2806	1915.18
1911.1	2946.05	2827.75	1918.89
1914.96	2959.24	2834.34	1926.4
1918.75	2967.58	2835.58	1931.56
1928.45	2986.99	2829.52	1929
1938.95	2995.45	2833.64	1941.67
1943.87	3003.16	2829.47	1940.08
1951.12	3007.49	2831.27	1949.57
1961.34	3012.87	2846.68	1960.08
1964.95	3035.37	2861.74	1953.55
1971.42	3046.96	2858.06	1958.34
1980.47	3053.78	2868.45	1961.81
1986.31	3068.72	2874.93	1962.18
1987.56	3080.92	2882.29	1969.21
1995.91	3096.56	2888.47	1966.31
2002.51	3116.02	2888.46	1968.95
2008.78	3137.59	2896.37	1980.2
2010.11	3151.42	2893.28	1981.66
2014.88	3151.7	2892.84	1986.66
2018.86	3167.54	2912.16	1987.99
2024.26	3197.05	2913.77	1999.48
2029.97	3203.42	2923.8	2003.44
2038.94	3208.51	2918.44	2010.68
2042.98	3220.67	2936.97	2021.86
2047.22	3239.15	2956.13	2021.68
2048.65	3253.08	2953.14	2022.34
2050.65	3261.62	2964.21	2026.43
2056.79	3274.13	2971.77	2027.07
2062.99	3286.71	2966.56	2031.62
2064.98	3289.53	2998.87	2030.79
2071.2	3310.64	3002.08	2038.82
2075.11	3337.08	3025.48	2043.91
2084.04	3354.32	3029.03	2041.7
2090.03	3366.88	3028.56	2049.88
2100.53	3378.56	3037.13	2054.15
2111.81	3396.68	3049.96	2052.87
2115.16	3421.43	3051.17	2062.59
2121.48	3436.91	3060.17	2073.05
2126.98	3460.51	3043.05	2081.62
2131.48	3475.96	3057.09	2082.38
2140.86	3478.48	3049.83	2095.23
2144.98	3512.82	3055.51	2099.94
2150.11	3526.69	3082.89	2099.94
2153.87	3543.62	3104.24	2095.59
2162.21	3569.46	3106.82	2097.77
2173.07	3589.21	3113.93	2104.11
2177.06	3596.11	3118.4	2104.55
2184.19	3610.68	3133.58	2103.21
2193.4	3624.56	3132.17	2111.68
2195.85	3642.3	3138.92	2105.76
2200.18	3631.91	3144.51	2109.64
2204.4	3648.6	3131.12	2118.14
2208.16	3661.11	3123.69	2130.67
2209.95	3682.63	3128.38	2145.68
2212.98	3701.89	3145.92	2158.28
2219.74	3725.02	3152.12	2161.16
2225.4	3742.65	3158.54	2155.39
2229.98	3760.19	3170.06	2159.61
2235.76	3781.84	3180.77	2162.84
2242.11	3801.12	3200.26	2175.27
2250.87	3814.74	3218.6	2186.56
2258.89	3843.53	3236.97	2196.48
2264.85	3851.87	3244.11	2195.25
2272.67	3860.99	3254.06	2191.32
2274.02	3877.01	3266.76	2201.08
2279.05	3889.12	3274.11	2215.08
2282.49	3902.3	3277.87	2217.88
2286.57	3924.52	3288.81	2220.62
2292.63	3954.96	3272.53	2219.35
2298.11	3972.27	3278.55	2215.81
2301.09	3986.23	3275.37	2202.94
2304.96	4002.79	3284.03	2206.65
2305.54	4018.99	3281.52	2205.66
2317.31	4034.25	3292.4	2213.56
2324.97	4059.03	3291.56	2211.26
2331.22	4072.45	3299.73	2214.77
2337.87	4090.94	3296.29	2220.2
2342.12	4095.11	3308.12	2221.47
2352.13	4114.97	3307.01	2223.01
2358.62	4128.86	3333.89	2231.68
2365.98	4140.83	3344.29	2237.34
2376.89	4149.42	3363.6	2243.88
2384.09	4170.66	3377.61	2231.21
2385.78	4184.73	3396.97	2242.78
2390.31	4216.69	3410.3	2250.08
2393.87	4238.32	3425.72	2252.42
2400.63	4256	3438.23	2269.79
2401.36	4279.11	3451.64	2279.33
2407.08	4302.85	3445.75	2286.55
2417.64	4321.82	3448.12	2286.98
2427.25	4351.63	3454.26	2296.71
2425.07	4380.33	3459.22	2309.91
2435.23	4390.48	3463.16	2310.63
2446.66	4408.05	3463.4	2306.12
2454.61	4419.45	3475.16	2315.19
2463.96	4445.11	3499.04	2307.35
2471.34	4456.78	3497.93	2306.11
2476.79	4478.9	3509.51	2304.89
2476.51	4505.21	3524.21	2307.36
2480.21	4520.42	3530.91	2304.68
2492.44	4535.16	3521.61	2308.42
2495.04	4563.83	3527.92	2314.36
2497.86	4581.21	3540.63	2331.71
2502.02	4597.13	3550.26	2332.62
2504.07	4621.08	3538.36	2332.99
2511.16	4646.14	3564.09	2343.08
2518.78	4655.84	3564.43	2347.68
2527.57	4672.42	3570.68	2360.78
2535.99	4697.93	3580.88	2361.71
2540.99	4717.54	3598.03	2367.38
2554.59	4742.41	3597.94	2372.64
2559.68	4773.39	3596.11	2369.1
2568.66	4799.65	3592.83	2377.02
2577.73	4818.48	3608.54	2383.36
2580.62	4830.47	3622.17	2386.38
2592.51	4860.77	3636.79	2397.12
2597.48	4882.26	3646.81	2397.64
2599.67	4904.17	3651.28	2411.23
2609.54	4924.45	3659.91	2420.18
2611.19	4954.88	3674.91	2423.36
2614.75	4960.35	3693.57	2433.56
2625.66	4988.07	3710.17	2429.68
2631.21	5007.52	3714.58	2435.86
2635.28	5029.21	3710.57	2440.68
2639.35	5049.8	3709.2	2440.11
2645.35	5083.37	3714.97	2447.4
2655.64	5110.78	3721.98	2447.83
2661.65	5143.46	3737.09	2443.89
2670.14	5150.79	3747.69	2448.03
2675.39	5187.62	3754.38	2450.99
2674.86	5197.98	3766.79	2457.24
2680.7	5226.7	3770.84	2467.49
2690.83	5250.76	3766.49	2472.65
2697.47	5271.85	3773.84	2477.99
2700.95	5290.16	3781.66	2481.69
2698.53	5314.94	3792.05	2485.31
2702.34	5332.59	3788.58	2488.66
2712.31	5357.08	3800.34	2490.65
2723.41	5374.84	3803.26	2488.72
2735.62	5405.5	3799.94	2487.76
2738.45	5415.2	3811.7	2487.99
2744.89	5439.96	3819.68	2491.81
2752.14	5458.82	3833.95	2495.74
2762.38	5475.62	3849.27	2494.69
2775.22	5493.99	3858.97	2506.68
2781.83	5519.53	3869.75	2507.47
2777.97	5537.83	3867.87	2517.07
2789.2	5568.34	3877.59	2525.51
2791.22	5586.36	3899.43	2549.47
2800.56	5622.35	3904.54	2556.63
2808.46	5646.31	3929.3	2570.82
2811.06	5669.82	3940.71	2572.56
2820.5	5701.37	3939.48	2575.72
2829.73	5723.04	3939.31	2578.28
2842.98	5743.76	3950.58	2592.71
2854.06	5777.58	3957.34	2593.27
2857.26	5800.56	3968.44	2594.65
2865.26	5830.39	3977.09	2584.46
2873.19	5852.65	3985.43	2588.79
2884.64	5888.48	3990.28	2576.88
2897.33	5932.64	3990.91	2586.04
2902.86	5963.28	4012.92	2588.92
2908.32	5985.93	4022.43	2584.35
2911.18	6013.51	4033.31	2585.22
2921.79	6039.26	4052.71	2584.13
2929.09	6068.16	4067.35	2604.68
2937.45	6096.83	4064.76	2607.85
2946.28	6126.33	4076.23	2611.5
2947.62	6152.87	4076.3	2616.27
2954.64	6169.79	4093.59	2621.96
2957.75	6196.53	4099.55	2623.7
2967.02	6236.14	4124.74	2641.52
2977.74	6259.69	4129.38	2648.69
2984.42	6298.46	4138.97	2660.09
2991.32	6320.77	4167.69	2642.99
3001.25	6354.1	4177.78	2655.16
3009.01	6382.16	4192.43	2661.75
3017.58	6422.13	4212.26	2672.23
3026.38	6455.04	4220.49	2683.22
3039.79	6490.03	4218.69	2695.88
3042.96	6507.71	4208.08	2691.08
3048.49	6539.88	4216.71	2698.77
3054.93	6558.15	4224.85	2702.56
3072.37	6583.24	4222.63	2728.68
3074.45	6622.4	4232.69	2730.96
3083.08	6654.68	4232.6	2735.65
3096.25	6672.65	4231.51	2736.42
3099.32	6701.03	4246.34	2732.29
3102.48	6718.01	4253.98	2737.75
3113.86	6737.98	4279.86	2737.72
3121.97	6770.48	4289.4	2739.99
3136.68	6802.38	4298.16	2745.39
3136.83	6828.31	4294.22	2736.6
3152.26	6834.75	4298.52	2740.47
3163.74	6862.16	4308.86	2751.45
3175.57	6889.45	4332.51	2763.57
3187.57	6913.04	4331.89	2762.1
3202.94	6951.51	4350.91	2768.16
3214.79	7010.07	4359.46	2787.21
3223.55	7032.87	4372.5	2787.83
3232.3	7063.12	4381.94	2802.62
3244.11	7098.26	4398.71	2808.79
3250.67	7137.95	4417.06	2808.22
3252.03	7197.53	4424.43	2800.54
3260.46	7233.23	4424.4	2811.67
3266.05	7273.18	4438.31	2818.41
3276.37	7302.99	4444.74	2827.18
3283.64	7324.08	4452.74	2823.14
3293.54	7360.26	4467.31	2828.29
3301.99	7389.76	4476.91	2827.59
3306.53	7423.85	4482.96	2830.14
3320.82	7454.33	4490.04	2837.97
3335.71	7455.38	4507.36	2842.25
3338.65	7488.66	4513.71	2828.52
3355.74	7503.51	4522.58	2848.18
3363.88	7537.37	4529.14	2850.48
3368.3	7558.51	4535.5	2850.71
3384.19	7596.36	4538.2	2851.79
3389.91	7631.81	4546.51	2852.71
3398.9	7660.23	4563.09	2853.17
3406.67	7690.56	4578.41	2855.18
3414.05	7731.31	4585.62	2867.76
3425.05	7765.13	4598.75	2872.56
3430.08	7807.91	4617.48	2865.73
3438.14	7825.76	4639.74	2866.98
3450.93	7866.31	4643.29	2875.52
3454.67	7904.72	4650.7	2882.86
3465.07	7939.78	4668.92	2897.17
3472.12	7965.89	4665.05	2906.19
3483.43	8001.31	4662.83	2912.02
3496.94	8033.48	4683.25	2907.44
3506.48	8045.59	4688.09	2921.62
3513.96	8094.42	4690.1	2934.61
3526.28	8129.64	4691.77	2938.56
3534.82	8165.76	4700.23	2945.35
3546.88	8196.81	4716.77	2951.57
3557.29	8235.73	4716.54	2948.19
3569.79	8299.39	4729.06	2947.51
3580.5	8325.87	4743.1	2954.61
3587.62	8344.85	4736.86	2969.59
3595.56	8387.05	4753.51	2972.02
3607.96	8417.18	4761.23	2974.57
3614.93	8454.71	4767.64	2983.8
3626.84	8487.61	4785.53	2993.65
3634.86	8518.31	4792.67	2993.36
3640.31	8549.17	4795.02	2995.65
3649.79	8568.04	4812.53	3004.34
3659.11	8616.23	4830.07	3015.49
3670.29	8668.41	4848.05	3014.85
3681.95	8705.45	4854.28	3018.11
3694.06	8731.25	4861.16	3023.26
3707.54	8772.31	4870.94	3024.19
3718.83	8807.31	4875	3032.62
3730.87	8848.25	4885.96	3045.55
3744.94	8882.56	4905	3046.58
3758.6	8929.68	4913.55	3058.38
3762.25	8964.02	4919.61	3057.55
3768.02	9012.18	4926.17	3058.82
3779.78	9054.3	4932.05	3066.48
3788.76	9099.21	4953.57	3059.05
3799.8	9140.31	4976.53	3063.32
3812.47	9199.35	4987.48	3049.86
3819.61	9224.1	5012.57	3053.43
3833.97	9259.45	5041.51	3063.08
3844.71	9294.22	5064.67	3060.86
3858.94	9323.39	5072.18	3060.76
3870.54	9343.07	5084.18	3073.33
3878.27	9379.73	5093.56	3076.35
3890.91	9421.95	5092.64	3082.45
3905.42	9472.56	5088.6	3094.51
3912.29	9501.08	5109.91	3104.91
3921.85	9552.08	5099.24	3107.55
3927.69	9589.73	5098.54	3109.6
3941.52	9629.35	5089.86	3122.62
3947.77	9675.64	5100.89	3132.94
3964.67	9727.76	5131.79	3149.13
3976.53	9765.71	5154.8	3155.19
3980.44	9791.49	5162.71	3166.56
3975.53	9817.13	5188.05	3161.7
3984.51	9842.74	5191.94	3172.79
3998.73	9881.75	5205.06	3186.74
4017.9	9922.09	5209.76	3197.49
4025.27	9955.42	5225.89	3206.76
4031.83	9985.7	5234.17	3210.76
4038.95	10010.4	5225.06	3203.77
4049.43	10048.8	5230.53	3206.14
4059.89	10093.9	5246.49	3213.92
4077.85	10138.6	5264	3219.95
4091.45	10179.1	5270.72	3230.23
4100.86	10220	5275.01	3225.59
4103.71	10270.5	5280.7	3229.9
4113.81	10311.7	5281.98	3240
4127.04	10360.6	5297.57	3247.11
4133.73	10414.4	5313.19	3244.55
4146.07	10464.5	5321.96	3256.94
4159.94	10500.2	5340	3258.92
4171.05	10540.5	5339.8	3274.43
4186.39	10593.6	5360.64	3274.89
4195.83	10643.7	5400.91	3279.07
4207.96	10670.4	5425.09	3279.75
4215.54	10708.2	5449.72	3265.41
4227.18	10748.7	5456.77	3271.5
4235.74	10791.6	5466.6	3283.6
4246.11	10834.8	5473.14	3290.83
4253.3	10893.4	5490.04	3299.16
4255.4	10926.5	5501.83	3300.89
4258.31	10962.1	5498.54	3300.12
4263.39	10993	5493.06	3318.95
4268.34	11061.9	5491.29	3325.6
4276.01	11115.6	5491.49	3328.4
4293.74	11174.8	5505.78	3334.49
4301.94	11217.6	5512.63	3332.36
4306.41	11254	5519.34	3342.88
4315.11	11297.2	5529.17	3342.99
4331.78	11354.6	5522.69	3345.51
4339.12	11411.1	5536.6	3352.39
4352.14	11451.9	5539.08	3339.62
4361.59	11488.6	5558.94	3343.16
4378.48	11529.2	5572.91	3349.39
4376.56	11566.7	5585.04	3350.32
4386.47	11601.6	5600.77	3357.78
4395.62	11647.3	5612.81	3348.65
4408.29	11688.3	5617.2	3359.91
4416.35	11722.3	5642.95	3365.31
4424.02	11747.8	5660.06	3370.84
4436.19	11799.5	5676.94	3382.19
4440.85	11837.9	5694.42	3386.71
4438.61	11873.3	5694.88	3397.94
4451.79	11909.9	5702.89	3419.9
4461.07	11980.8	5711.08	3440.96
4469.94	12028.2	5731.8	3450.86
4472.94	12069.8	5740.03	3454.86
4486.91	12115.2	5754.44	3468.99
4494.24	12172.9	5760.69	3472.85
4494.49	12222.2	5779.69	3485.08
4510.41	12266.5	5773	3497.65
4520.18	12321.3	5805.26	3502.79
4522.58	12362.8	5818.74	3493.45
4526.96	12392.2	5835.11	3484.36
4526.41	12436.2	5846.08	3482.56
4537.22	12501.3	5856.2	3482.98
4539.19	12550.6	5847.57	3481.08
4548.71	12609.7	5857.94	3501.75
4550.04	12644.5	5870.44	3496.3
4552.43	12690.1	5887.21	3500.2
4560.35	12738.8	5885.28	3504.42
4562.25	12804.5	5897.91	3504.42
4574.19	12855.5	5940.58	3514.58
4589.45	12903.6	5954.13	3524.91
4591.54	12928.4	5965.37	3532.14
4591.05	12975	5983.23	3533.97
4589.71	13003.6	5995.91	3532.82
4600.01	13064.5	6018.62	3537.31
4600.93	13104.2	6027.68	3541.67
4604.56	13159.9	6036.36	3542.68
4619.54	13194.9	6050.56	3552.38
4621.5	13238.9	6012.77	3547.75
4619.16	13288.5	6019.86	3554.93
4632.51	13334.4	6024.29	3560.34
4642.79	13374.1	6036.35	3575.25
4650.05	13417.6	6040.96	3576.23
4660.17	13453.2	6024.27	3582.94
4669.99	13520.5	6032.8	3588.86
4677.94	13537.5	6039.04	3595.36
4683.85	13574.7	6046.77	3600.47
4691.99	13616.1	6062.34	3614.78
4698.76	13654.3	6068.61	3622.09
4700.89	13694.1	6088.11	3629.41
4709.82	13745.9	6104.76	3623.99
4724.54	13797.6	6129.15	3633.97
4724.7	13853.1	6144.56	3641.2
4733.62	13879.8	6154.32	3638.47
4734.91	13948.7	6172.2	3644.99
4733.61	14020.4	6174.99	3649.79
4735.48	14063.3	6191.27	3647.24
4745.83	14121.1	6214.75	3652.94
4743.11	14179.6	6218.31	3654.01
4740.43	14240.4	6221.72	3660.54
4745.44	14300.2	6231.46	3661.02
4757.25	14339	6243.2	3670.08
4754.11	14405.3	6253.69	3685.45
4761.38	14450.7	6265.25	3690.2
4768.66	14484	6268.23	3701.65
4774.82	14553.1	6279.76	3713.77
4780.65	14610.9	6275.69	3711.02
4792.72	14656.7	6296.66	3726.57
4803.24	14706.2	6309.74	3734.12
4803.51	14728.2	6310.94	3728.68
4802.76	14768.5	6326.6	3744.56
4809.29	14797	6336.1	3740.46
4816.05	14840.9	6343.33	3746.61
4820.91	14907	6358.01	3743.05
4822.62	14940.3	6365.62	3740.69
4822.81	14981.8	6388.97	3737.33
4824.3	15011.7	6383.26	3724.59
4828.64	15043.8	6393.02	3738.6
4831.48	15119.6	6405	3752.88
4839.95	15186.5	6416.13	3749.76
4844.3	15235.6	6431.9	3759.42
4845.55	15285.7	6443.68	3764.01
4850.79	15312.9	6460.53	3765.94
4858.25	15354.4	6478.2	3776.7
4860.79	15389.6	6479.16	3785.93
4866	15438.5	6497.53	3794.49
4864.54	15483.1	6518.18	3783.05
4871.33	15520.9	6539.66	3783.27
4871.89	15549.1	6543.15	3784.79
4873.05	15608.9	6577.61	3781.81
4877.77	15646.9	6602.19	3794.91
4887.83	15702.7	6606.69	3809.68
4891.02	15738.3	6600.79	3814.96
4897.65	15799.3	6622.98	3823.59
4901.86	15868.2	6648.71	3840.09
4900.05	15928.6	6651.23	3847.49
4895.71	15962	6657.75	3849.94
4899.33	16009.1	6665.75	3853.96
4911.03	16065.1	6643.8	3864.71
4914.58	16118.3	6648.31	3863.08
4910.55	16168.7	6666.23	3872.35
4924.98	16221	6685.77	3879.9
4932.85	16257	6690.09	3889.52
4940.17	16304	6692.8	3885.42
4947.32	16347.1	6698.49	3885.35
4962.65	16410.4	6705.71	3896.13
4965.09	16450	6713.41	3896.7
4962.04	16474.4	6730.29	3894.42
4966.33	16515.6	6742.97	3895.55
4974.28	16552.4	6764.03	3892.48
4978.67	16594.1	6773.55	3898.59
4975.51	16637.8	6772.42	3905.11
4974.28	16675.4	6777.51	3912.37
4985.18	16710.9	6799.24	3925.58
4983.72	16741.3	6809.92	3917.8
4991.62	16810.8	6827.86	3917.87
5011.42	16861.5	6833.17	3942.91
5019.33	16921.3	6834.36	3955.04
5027.99	16962	6844.54	3957.54
5023.98	17009	6848.96	3951.55
5032.29	17054.8	6872.8	3948.56
5033.78	17098.6	6871.23	3941.57
5037.12	17159.2	6871.56	3949.44
5040.88	17196.9	6882.82	3961.36
5043.63	17223.8	6888.58	3976.04
5041.15	17267.9	6908.59	3963.74
5042.54	17313.2	6921.05	3958.45
5041.47	17376.3	6906.71	3952.36
5044.35	17428.4	6912.64	3961.35
5048.56	17476.4	6923.09	3972.55
5066.03	17528.4	6935.78	3979.97
5073.88	17559.4	6939.3	3985.31
5079.11	17601.8	6946.16	3989.35
5082.11	17630.2	6965.74	4007.02
5084.41	17665.5	6976	4010.25
5089	17693.6	6988.29	4014.68
5095.38	17720.2	7028.17	4024.64
5102.06	17744.4	7051.76	4029.11
5111.63	17772.2	7060.78	4028.22
5110.5	17812.4	7065.23	4032.29
5112.34	17849.3	7077.1	4026.55
5119.89	17885.6	7082.87	4035.69
5134.14	17956.7	7091.34	4022.61
5129.17	17995.3	7104.35	4025.87
5132.57	18017.4	7127.89	4039.15
5136.48	18035.6	7117.87	4042.27
5134.3	18086.7	7120.55	4043.83
5142.73	18138.1	7117.06	4052.4
5148.59	18148	7139.97	4069.51
5154.3	18187.4	7149.99	4070.66
5163.57	18238.2	7179.74	4074.36
5165.25	18253.5	7180.01	4077.76
5180.05	18287.3	7183.93	4080.74
5184.99	18349.9	7176.61	4091.45
5194.12	18401.9	7193.7	4109.98
5212.5	18432.9	7209.36	4120.63
5208.77	18447.5	7229.69	4119.26
5212.8	18494.7	7249.09	4122.34
5217.75	18528.1	7254.26	4121.91
5218.89	18578.5	7237.32	4122.55
5226.65	18620.5	7239.16	4125.74
5231.09	18659.3	7243.52	4138.67
5243.19	18680.4	7241.83	4131.29
5243.48	18713.1	7245.61	4114.96
5243.43	18742.6	7252.95	4109.07
5254.08	18781.3	7245.69	4124.32
5262.06	18815.7	7241.43	4120.04
5271.52	18835.8	7261.4	4135.71
5272.31	18840.1	7267.68	4132.34
5274.34	18869.4	7273.49	4126.91
5279.86	18887.3	7280.34	4130.9
5284.31	18923.7	7290.24	4133.34
5288.93	18950.8	7297.59	4148.06
5293.72	18989.1	7309.21	4163.7
5300.39	19031.7	7320.14	4159.09
5302.62	19065.3	7327.49	4160.6
5307.22	19107.6	7327.46	4158.38
5319.7	19148	7346.67	4172.51
5321.07	19177.7	7368.29	4176.81
5323.3	19224.2	7366.83	4178.78
5337.15	19271.3	7379.17	4188.31
5343.83	19307	7379.75	4189.63
5349.85	19317.6	7379.94	4202.66
5356.36	19370.1	7390.88	4199.33
5373.08	19386.8	7404.17	4215.52
5380.51	19405.9	7412.49	4223.22
5381.55	19428.1	7407.82	4226.85
5394.71	19454.1	7407.17	4234.75
5405.7	19497.9	7419.82	4235.08
5403.34	19503.9	7433.29	4228.27
5421.36	19522.5	7454.26	4238.77
5434.13	19569	7461.43	4224.62
5441.01	19562.4	7470.26	4234.58
5435.96	19599.2	7467.29	4223.34
5438.12	19634.7	7472.43	4228.08
5453.16	19666.5	7509.79	4227.43
5464.07	19691.5	7539.71	4231.59
5471.17	19696.1	7542.09	4236.41
5474.56	19724.3	7546.45	4237.42
5479.09	19770.6	7551.18	4236.09
5485.1	19796.3	7555.86	4242.48
5491.52	19830.4	7562.29	4231.48
5499.8	19854.9	7574.08	4246.49
5506.92	19877.1	7594.94	4256.69
5518.23	19896.3	7580.12	4269.42
5515.54	19921.8	7565.63	4270.69
5528.34	19957.4	7585.94	4276.41
5540.01	19988.6	7591.47	4290.54
5544.12	20001.2	7589.83	4298.32
5560.14	20035	7593.83	4312.71
5571.23	20046.9	7593.69	4332.87
5576.7	20061.9	7595.78	4333.61
5582.96	20110.8	7586.94	4329.79
5585.26	20126.2	7603.43	4334.15
5599.45	20148.1	7610.81	4336.22
5600.56	20178.7	7626.62	4329.62
5599.06	20176.4	7644.76	4327.21
5608.62	20225.1	7654.97	4327.59
5598.54	20247.7	7667.85	4315.65
5608.36	20273.7	7686.32	4320.69
5622.3	20306.2	7709.66	4318.88
5634.83	20301.7	7730.71	4317.21
5636.68	20328.9	7728.45	4304.82
5637.65	20348.1	7724.76	4331.71
5640.71	20340.8	7711.62	4351.65
5660.74	20369	7707.95	4355.17
5660.76	20349.9	7707.83	4357.54
5672.79	20338.8	7706.19	4366.22
5658.51	20355.1	7719.44	4363.87
5654.56	20362.1	7707.09	4376.2
5659.17	20363.3	7714.73	4378.96
5663.45	20375.1	7712.36	4390.17
5673.9	20376.2	7725.83	4378.85
5684.45	20396.3	7723.51	4372.15
5688.61	20409.5	7733.77	4386.07
5701.94	20419.8	7749.92	4400.94
5706.29	20435.5	7761.31	4407.49
5729.1	20449.9	7760.48	4410.59
5743.4	20466.3	7784.59	4406.02
5758.73	20492.5	7788.74	4412.85
5766.28	20519	7797.14	4425.14
5777.62	20544.9	7813.9	4425.76
5787.51	20566.8	7832.39	4425.2
5792	20576.2	7828.75	4413.45
5791.45	20599.4	7829.98	4404.64
5798.76	20618.8	7836.94	4404.31
5808.12	20636.4	7837.31	4425.18
5818.29	20646.2	7828.04	4435.26
5815.74	20634.9	7817.9	4438.31
5824.82	20640.1	7823.2	4427.19
5825.01	20660.3	7820.93	4437.05
5829.6	20654.4	7828.88	4438.5
5847.25	20653.6	7849.29	4446.74
5851.31	20640.5	7852.17	4451.07
5856.31	20663.7	7854.1	4466.88
5854.22	20657.4	7870.23	4446.25
5854.74	20652.3	7887.68	4446.73
5858.22	20672.2	7899.09	4450.56
5865.54	20667.3	7910.2	4455.88
5874.91	20657.3	7917.34	4457.91
5877.71	20650.7	7920.21	4454.11
5862.67	20660.3	7927.84	4460.66
5870.7	20663.4	7936.68	4464.22
5882.55	20653.2	7954.9	4459.22
5895.95	20639.2	7956.87	4474.71
5899.46	20638	7970.4	4466.53
5908.54	20626.7	7973.31	4461.89
5913.86	20609.6	7985.98	4467.86
5912.83	20617.9	7984.83	4465.72
5914.38	20622.9	8017.86	4481.24
5928.62	20616.1	8022.84	4493.39
5932.9	20618.8	8027.68	4502.48
5928.97	20628.2	8024.76	4488.17
5925.62	20634.7	8029.14	4487
5940.67	20624.2	8017.17	4499.31
5942.91	20624.3	8033.54	4506.06
5943.9	20632.5	8024	4505.43
5960.58	20608.5	8045.65	4506.94
5968.51	20595.1	8023.49	4520.54
5975.28	20583.4	8013.4	4516.32
5972.83	20582	8016.53	4516.86
5981.56	20541.6	8030.53	4534.19
5991.56	20542.8	8030.35	4544.18
5990.62	20555.9	8033.95	4551.82
6002.78	20562.1	8041.78	4560.54
6014.61	20547.1	8058.23	4576.04
6009.39	20548.1	8061.83	4589.59
6017.32	20540.5	8063.37	4582.95
6021.39	20528.4	8068.69	4574.7
6031.79	20506.9	8074.71	4572.72
6029.34	20510.7	8071.37	4570.51
6022.13	20502.1	8086.52	4563.02
6024.08	20475.5	8101.52	4562.16
6014.57	20458	8104.03	4564.65
6018.36	20444.3	8113.26	4560.28
6016.29	20435.5	8119.02	4555.05
6020.62	20426.5	8123.41	4552.05
6020.56	20409.8	8121.2	4558.31
6021.91	20393.3	8124.25	4554.1
6031.09	20362.7	8138.5	4557.11
6042.81	20329.7	8136.46	4564.59
6040.76	20313.2	8132.54	4567.41
6045.71	20305.4	8145	4558.48
6046.41	20281.3	8144.09	4555.36
6052.96	20235.9	8129.9	4550.47
6054.23	20230.3	8143.25	4564
6052.94	20216	8159.24	4573.31
6052.28	20202.8	8169.97	4576.88
6052.99	20190.9	8162.27	4577.02
6054.33	20168.5	8169.93	4576.08
6050.64	20138.3	8184.98	4571.31
6055.93	20100.4	8174.52	4590.44
6047.91	20079.7	8168.13	4591.98
6047.82	20060.6	8177.93	4594.58
6045.1	20013.8	8173.77	4588.14
6048.26	19977.5	8173.65	4589.49
6055.77	19947.9	8160.6	4594.53
6057.17	19924.1	8174.1	4602.98
6047.56	19900.6	8167.9	4610.58
6062.36	19891.8	8153.77	4615.56
6067.94	19855.7	8155.8	4618.84
6075.91	19829	8157.99	4622.76
6080.78	19803.6	8161.49	4624.72
6093.44	19776.8	8170.87	4643.76
6093.35	19782.2	8170.94	4642.11
6091.89	19743.5	8179.51	4641.54
6097.44	19719.4	8166.86	4636.94
6107.9	19690.7	8178.37	4634.36
6109.15	19636.8	8203.03	4648.42
6105.39	19608.1	8202.4	4643.69
6105.16	19572.2	8212.4	4644.82
6110.24	19540.9	8212.23	4650.76
6107.71	19501.6	8211.4	4657.42
6111.97	19440.6	8219.09	4664.05
6110.79	19406.3	8232.2	4672.46
6114.85	19351	8240.26	4682.23
6109.33	19320.4	8236.63	4687.84
6104.86	19314.6	8222.32	4686.91
6102.05	19280.4	8225.64	4695.91
6103.45	19234.2	8225.74	4704.82
6095.94	19207.3	8229.89	4707.68
6083.93	19168.8	8232.52	4685.08
6076.02	19130.2	8236.87	4675.99
6076.65	19081.1	8231.77	4672.12
6070.3	19039.8	8228.75	4673.13
6073.32	18993.3	8253.89	4679.74
6071.46	18917.5	8259.26	4674.22
6076.66	18862	8269.1	4673.95
6079.62	18820.6	8280.06	4672.37
6076.72	18772	8289.51	4690.54
6080.05	18728.9	8286.69	4701.57
6089.51	18677.7	8286.33	4719.39
6082.02	18637.7	8286.75	4726.03
6081.42	18597.5	8288.95	4730.7
6083.62	18535.6	8273.54	4725.31
6083.51	18491	8281.14	4731.22
6077.22	18446.9	8287.1	4722.81
6069.97	18414.3	8279.9	4721.79
6075.4	18364	8289.43	4712.94
6069.61	18302.6	8292.69	4707.02
6058.86	18256.9	8294.44	4704.59
6062.71	18231	8294.41	4714.25
6057.29	18182.1	8297.46	4710.48
6049.34	18136.2	8285.48	4711.22
6049.48	18090.1	8284.67	4714.43
6046.89	18041.3	8275.4	4728.47
6041.79	17990.8	8284.64	4738.24
6031.13	17927.9	8265.09	4741.17
6032.54	17899.1	8275.1	4746.29
6037.09	17856.4	8271.32	4738.31
6037.72	17787	8277.97	4740.41
6035.57	17737.2	8287.25	4739.95
6036.47	17696.3	8288.15	4751.73
6036.85	17641.1	8283.58	4758.14
6032.31	17608.2	8291.98	4748.79
6031.17	17550.5	8306.86	4754.6
6039.78	17501.5	8315.51	4758.22
6032.87	17447.9	8306.37	4756.91
6022.6	17387.7	8300.99	4759.68
6013.59	17355.1	8303.07	4753.38
6015.24	17293.4	8301.41	4761.12
6018.96	17230.9	8310.08	4751.57
6010.98	17187.1	8307.1	4741.56
6013.56	17102.6	8305.96	4767.36
6009.25	17050.9	8290.28	4767.39
5996.22	16992.9	8293.05	4758.02
6001	16936.3	8295.05	4770.28
6008.52	16886.2	8305.66	4788.22
6014.27	16826.1	8303.07	4799.67
6004.51	16779.6	8302.54	4788.54
5997.84	16723.3	8303.69	4784.7
5992.31	16660.9	8310.65	4788.76
5988.95	16604.7	8302.63	4776.51
5997.24	16539.1	8301.11	4777.85
5999.08	16482.2	8301.6	4789.99
5996.52	16426.2	8304.78	4781.09
5991.54	16367.2	8311.53	4766.51
5993.35	16291.2	8312.75	4765.28
5996.8	16238.5	8318.32	4775.83
5998.82	16180.4	8313.43	4788.16
6002.22	16121.8	8307.67	4793
6005	16076	8310.82	4790.65
5998	16020.8	8313.11	4786.45
5988.05	15958.5	8312.17	4786.55
5981.1	15886.5	8303.5	4787.99
5978.54	15834.7	8292.44	4804.13
5973.31	15772.6	8283.94	4795.51
5970.94	15702.5	8266.94	4802.02
5968.05	15634.3	8276.35	4807.16
5976.71	15573.8	8297.88	4809.62
5967.42	15506.9	8304.17	4808.6
5963.62	15446.5	8293.01	4812.9
5969.85	15399.1	8289.11	4810.76
5986.09	15355.2	8285.47	4819.74
5997.96	15293.6	8287.65	4815.3
5992.14	15244	8292.43	4820.3
6003.19	15179.7	8297.65	4829.49
6007.61	15115.9	8301.75	4824.82
5995.2	15050.1	8276.03	4820.96
6001.05	14985.1	8272.03	4826.3
6002.17	14920.2	8271	4819.48
6006.16	14849.8	8275.26	4816.79
5997.16	14762.4	8280.36	4823.91
5985.21	14695.5	8281.74	4827.32
5986.37	14623.7	8276.67	4823.62
5975.65	14567.8	8272.91	4812.7
5973.56	14538.6	8252.37	4816.81
5972.97	14475.7	8253.49	4814.27
5981.51	14412.2	8242.74	4814.83
5973.65	14352.2	8233.64	4819.62
5971.26	14282.6	8235.07	4820.39
5967.03	14230	8232.63	4810.61
5971.39	14171.7	8223.87	4812.85
5976.31	14102.3	8222.55	4818.62
5973.89	14013	8236.11	4826.82
5962.48	13911.2	8247.9	4813.42
5966.33	13847.5	8252.04	4826.42
5964.11	13821.1	8259.97	4833.72
5967.02	13749.4	8270.11	4842.18
5969.42	13688.2	8249.52	4854.49
5969.26	13622.5	8249.74	4858.7
5957.2	13556.2	8243.06	4854.43
5961.45	13498.9	8228.32	4867.73
5963.11	13442.7	8206.3	4863.37
5964.44	13390.9	8195.74	4876.34
5956.43	13325.2	8183.69	4870.77
5942.47	13225.2	8159.72	4856.22
5942.42	13176.9	8150.11	4847.65
5933.08	13111.9	8142.63	4834.02
5927.27	13049.4	8137.66	4844.67
5933.41	12971.8	8134.11	4843.65
5926.31	12906.3	8141.17	4833.94
5913.09	12859.8	8129.86	4831.11
5904.8	12797.1	8116.46	4831.95
5901.05	12735.9	8117.51	4830.39
5904.2	12694.6	8117.03	4835.36
5908.2	12630.4	8101.81	4828.31
5914.67	12587	8098.63	4838.45
5912.8	12516.8	8124.62	4830.8
5918.37	12460.1	8118.04	4846.94
5917.34	12392.4	8107.21	4844.05
5929.34	12312	8112.29	4852.87
5935.19	12254.7	8104.73	4843.46
5940.21	12192.7	8095.13	4842.66
5933.11	12109.1	8098.6	4849.05
5933.93	12031.9	8102.09	4864.48
5931.31	11944.7	8099.59	4858.26
5937.42	11878.1	8049.43	4852.4
5928.08	11812.3	8037.69	4832.52
5923.65	11749.6	8035.92	4831.21
5922.51	11692.8	8029.47	4838.54
5923.96	11617.9	8034.36	4854.42
5918.05	11554.3	8025.18	4849.23
5915.07	11499.3	8016.21	4847.16
5910.6	11447	8005.69	4841.43
5908.3	11388.9	7996.71	4847.06
5899.76	11334.6	7990.16	4841.11
5890.98	11265.6	7999.42	4842.74
5891.85	11199.8	7996.2	4847.1
5885.58	11137.6	7982.3	4831.39
5886.82	11079.5	7966.9	4817.34
5889.58	11008.7	7947.67	4821.36
5896.27	10946	7945.37	4814.31
5894.29	10871.2	7943.84	4805.46
5889.82	10806.6	7938	4802.27
5893.07	10732.9	7943.22	4809.09
5899.48	10666.7	7918.63	4817.02
5892.04	10603.3	7899.71	4806.76
5888.36	10542.6	7897.13	4801.77
5884.75	10460.6	7901.83	4802.58
5882.06	10395.9	7897.36	4813.55
5873.23	10322.3	7882.58	4819.55
5867.02	10260.8	7870.34	4815.05
5866.94	10209.9	7857.09	4808.79
5854.36	10146.7	7845.17	4801.19
5854.37	10105.8	7845.03	4801.26
5860.99	10044.4	7849.1	4811.08
5864.42	9992.79	7847.28	4809.93
5862.08	9935.41	7824.44	4807.17
5857.26	9878.54	7818.65	4792.56
5865.67	9821.4	7809.86	4784.6
5874.08	9761.28	7804.69	4806.72
5872.56	9688.71	7793.2	4804.15
5886.46	9650.67	7776.66	4810
5886.62	9584.19	7759.38	4807.23
5878.17	9550.84	7730.47	4800.1
5884.51	9477.85	7715.57	4800.47
5891.08	9430.13	7724.19	4804.07
5892.92	9378.99	7714.94	4814.77
5884.16	9323.05	7696.57	4810.56
5877.16	9262.04	7700.11	4789.77
5881.6	9217.69	7700.6	4800.57
5876.07	9150.31	7687.64	4796.86
5875.22	9083.12	7677.4	4781.34
5880.03	9017.02	7687.78	4777.21
5869.23	8961.93	7668.91	4777.81
5869.04	8919.04	7655.97	4773.15
5869.27	8860.22	7642.35	4752.56
5879.82	8800.08	7648.3	4750.62
5884.99	8745.65	7618.55	4748.42
5882.5	8677.73	7601.64	4742.37
5877.93	8609.15	7605.49	4737.65
5875.58	8561.88	7615.03	4748.44
5875.94	8506.82	7591.4	4741.26
5878.24	8448.25	7597.38	4737.94
5871.56	8382.31	7573.49	4732.14
5874.65	8326.99	7561.11	4744.19
5869.06	8277.02	7541.23	4755.19
5859.04	8238.8	7522.22	4755.67
5867.4	8197.76	7514.89	4758.21
5875.67	8154.4	7493.23	4763.47
5881.4	8106.13	7470.26	4767.64
5882.66	8046.17	7459.65	4782.48
5885.48	7997.13	7437.42	4779.28
5884.27	7944.55	7431.05	4773.23
5886.48	7898.81	7422.8	4768.85
5890.36	7840.9	7402.95	4752.16
5898.94	7772.58	7400.57	4753.72
5890.42	7711.71	7382.64	4735.64
5889.23	7672.45	7373.37	4723.72
5875.05	7605.49	7361.97	4710.69
5871.76	7543.17	7351.3	4700.98
5872.31	7508.67	7335.17	4704.16
5880.19	7460.34	7307.75	4710.48
5877.76	7397.05	7299.8	4698.73
5871.84	7345.55	7290.48	4700.57
5864.55	7299.7	7272.57	4691.1
5865.58	7250.17	7253.74	4703.34
5864.99	7187.97	7245.4	4701.52
5877.75	7147.04	7229.2	4698.22
5880.05	7097.64	7216.69	4688.41
5883.88	7018.46	7207.7	4710.85
5875.51	6962.13	7202.57	4705.18
5878.11	6908.36	7182.99	4705.05
5877.08	6858.65	7174.6	4699.09
5877.2	6814.11	7166.3	4698.37
5879.19	6759.76	7176.93	4689.76
5876.02	6705.75	7170.15	4704.4
5881.5	6649.59	7158.56	4695.82
5878.42	6604.39	7147.73	4698.56
5871.15	6570.91	7136.8	4664.96
5878.86	6521.25	7121.18	4674.23
5872.42	6499.95	7108.09	4670.82
5871.04	6454.35	7104.29	4681.88
5877.96	6402.26	7085.97	4675.41
5871.13	6376.29	7055.11	4668.89
5863.4	6329.16	7023.68	4642.96
5842.81	6277.45	7006.1	4644.62
5835.45	6239.04	6992.54	4636.96
5832.53	6188.25	6977.31	4624.37
5818.54	6146.03	6959.67	4611.47
5815.38	6084.53	6940.12	4611.71
5811.71	6041.19	6911.62	4595.66
5799.16	5990.08	6903.81	4600.22
5796.74	5927.59	6896.17	4591.89
5799.87	5899.02	6894.2	4588.35
5799.74	5863.48	6881.48	4587.51
5798.7	5814.04	6875.23	4581.85
5797.31	5771.55	6850.89	4584.49
5796.14	5720.88	6841.96	4578.54
5791.94	5684.78	6836.93	4574.39
5786.54	5637.49	6828.13	4575.51
5786.4	5611.96	6813.51	4560.11
5777.06	5565.98	6799.72	4561.57
5776.91	5511.6	6788.55	4559.57
5779.26	5469.96	6774.33	4547.71
5773.8	5432.44	6753.2	4551.71
5768.64	5384.01	6752.68	4546.29
5767.45	5350.28	6735.35	4547.13
5756.51	5307.16	6719.03	4536.18
5751.47	5265.28	6704.76	4517.47
5746.95	5210.95	6692.33	4520.87
5741.51	5170.05	6678.06	4519.31
5734.27	5120.36	6646.77	4522.77
5726.18	5069.56	6632.57	4513.94
5726.15	5017.52	6614.99	4505.55
5718.12	4986.94	6596.08	4517.73
5707.85	4945.08	6583.53	4522.29
5716.68	4894.22	6563.44	4527.08
5712.05	4865.63	6549.42	4552.74
5701.69	4817.71	6540.26	4545.06
5702.31	4786.01	6528.43	4527.25
5681.88	4757.59	6529.37	4522.59
5665.17	4736.61	6511.61	4518.17
5657.6	4708.35	6490.94	4509.72
5649.51	4670.82	6477.4	4488.92
5637.08	4630.6	6462.76	4466.24
5615.51	4595.55	6464.85	4451.08
5611.06	4552.71	6463.71	4430.13
5609.04	4520.07	6441.03	4438.06
5590.63	4486.41	6424.53	4441.61
5593.07	4449.5	6405.37	4431.79
5590.25	4402.02	6386.49	4434.03
5582.5	4357.29	6375.54	4440.16
5567.08	4316.76	6368.76	4436.42
5559.26	4284.83	6356.88	4435.46
5557.94	4252.08	6338.33	4439.54
5550.34	4214.39	6307.94	4438.54
5535.65	4183.99	6290.37	4425.25
5533.85	4149.96	6263.44	4425.02
5528.48	4115.65	6249.02	4423.96
5526.71	4099.8	6236.25	4422.83
5513.32	4077.34	6224.86	4415.29
5506.59	4055.28	6201.95	4415.7
5501.71	4031.02	6181.4	4417.1
5484.59	4001.65	6165.87	4409.39
5476.28	3978.27	6144.62	4392.53
5465.28	3951.4	6145.93	4385.99
5456.56	3914.98	6135.46	4379.57
5436.72	3884.03	6113.01	4373.23
5419.35	3843.6	6110.53	4362.76
5411.59	3831.7	6112.99	4371.99
5398.97	3798.15	6090.03	4357.22
5387.82	3767.45	6085.75	4350.64
5375.28	3751.16	6064.89	4344.66
5351.16	3717.12	6056.74	4345.42
5343.22	3683.6	6025.52	4338.25
5332.48	3662.76	6011.44	4331.47
5327.37	3651.3	6004.52	4335.02
5311.33	3624.34	5973.91	4336.88
5302.05	3579.22	5935.59	4308.95
5294.39	3561	5921.48	4315
5278.91	3534.64	5902.04	4300.1
5272.63	3503.65	5880.79	4295.97
5267.98	3481.42	5861.37	4283.05
5251.74	3467.91	5841.31	4281.21
5235.76	3437.86	5829.3	4276.25
5220.61	3405.3	5807.3	4261.02
5221.67	3378.13	5798.91	4277.68
5203.13	3357.28	5796.23	4281.99
5189.57	3321.18	5779.84	4277.11
5178.68	3305.66	5753.94	4281.85
5160.74	3287.34	5735.71	4280.49
5143.08	3256.08	5716.25	4281.5
5138.11	3224.11	5704.11	4282.83
5125.15	3202.36	5681.96	4275.34
5115.6	3172.68	5662.42	4272.12
5092.13	3154.48	5640.63	4243.23
5076.4	3135.8	5606.24	4229.48
5063.47	3125.25	5596.82	4217.14
5047.52	3094.88	5591.2	4210.34
5043.91	3070.73	5584.2	4206.71
5030.56	3060.57	5572.53	4205.91
5009.49	3040.89	5560.71	4202.55
4992.71	3023.94	5539.02	4201.42
4978.73	3006.79	5530.52	4198.1
4963.93	2979.68	5514.62	4189.5
4954.64	2957.31	5505.74	4182.82
4939.82	2932.42	5487.58	4175.59
4934.69	2916.97	5462.45	4163.59
4912.07	2889.18	5442	4163.48
4894.75	2866.25	5426.91	4151.45
4875.45	2846.28	5415.42	4134.75
4868.24	2820.13	5404.73	4133.58
4849.91	2796.4	5391.03	4128.88
4837.16	2784.77	5376.8	4117.6
4824.88	2768.65	5359.41	4126.15
4817.95	2748.62	5338.36	4127.35
4800.42	2723.1	5323.3	4128.03
4795.82	2701.28	5303.39	4119.85
4795.43	2676.45	5289.73	4118.87
4795.81	2663.63	5270.75	4128.57
4781.91	2649.71	5262.29	4116.47
4777.42	2626.42	5236.39	4101.67
4769.05	2598.51	5223.9	4108.44
4755.3	2576.97	5201.76	4094.28
4741.23	2555.51	5186.68	4091.49
4728.28	2539.65	5174.77	4082.75
4708.44	2528.1	5163.94	4072.98
4690.82	2509.39	5147.62	4059.91
4671.65	2489.98	5132.7	4055.85
4658.91	2482.12	5112.78	4056.68
4636.75	2475.01	5090.15	4063.92
4623.45	2465.71	5066.34	4054.19
4610.26	2448.08	5056.14	4050.79
4595.33	2435.53	5037.35	4049.98
4579.5	2419.48	5019.95	4047.86
4566.74	2402.03	4998.76	4037.53
4550.39	2391.81	4970.74	4040.46
4536.13	2375.54	4939.34	4025.61
4516.76	2346.56	4917.32	4007.23
4505.51	2331.65	4909.08	3993.12
4495.85	2306.59	4893.54	3984.29
4477.26	2286.93	4880.6	3979.49
4458.66	2265.41	4868.57	3960.31
4444.96	2247.18	4854.46	3958.88
4437.27	2234.29	4837.32	3963.54
4426.11	2218.16	4825.6	3947.3
4411.24	2198.03	4809.79	3939.17
4399.24	2195.96	4809.25	3946.54
4382.14	2175.06	4787.94	3945.49
4366.7	2165.48	4767.76	3939.41
4354.94	2149.45	4743.16	3926.26
4345.74	2137.75	4716.43	3923.08
4333.86	2126.36	4692.41	3925.82
4315.55	2109.07	4689.46	3915.86
4309.62	2091.23	4675.58	3930.08
4297.71	2073.92	4661.68	3924.29
4286.15	2053.56	4623.63	3905.23
4281.09	2041.45	4612.74	3898.54
4263.3	2021.63	4602.41	3898.2
4250.9	2007.01	4585.2	3898.99
4239.28	1994.47	4575.3	3890.73
4229.78	1976.25	4558.58	3866.76
4219.94	1967.34	4534.84	3850.81
4207.08	1954.37	4517.78	3830.07
4190.43	1950.19	4500.49	3817.51
4183.23	1927.91	4488.43	3815.83
4170.95	1914.29	4467.89	3803.46
4164.97	1904.29	4469.12	3795.6
4158.84	1893.64	4461.49	3796.26
4145.5	1874.49	4444.18	3788.28
4136.7	1859.93	4437.5	3780.38
4127.1	1834.22	4422.86	3779.68
4114.96	1820.93	4401.62	3774.58
4108.27	1801.3	4377.03	3772.03
4097.3	1787.97	4354.4	3782.05
4086.76	1771.46	4349.71	3781.32
4069.16	1769.08	4312.09	3771.56
4059.54	1751.14	4286.57	3754.62
4056.25	1737.16	4268.71	3754.59
4047.39	1726.49	4247.27	3748.35
4042.63	1715.95	4229.86	3743.11
4027.49	1702.48	4214.69	3743.54
4021.99	1691.7	4213.83	3736.91
4011.55	1679.69	4215.23	3720.31
3998.72	1669.53	4193.39	3714.68
3990.92	1648.13	4172.51	3706.05
3979.28	1634.52	4166.13	3711.76
3971.55	1625.44	4150.94	3701.97
3958.28	1615.6	4132.01	3698.15
3944.96	1608.25	4114.9	3699.72
3940.57	1595.5	4097.06	3691.19
3936.96	1584.24	4086.58	3680.39
3926.88	1579.15	4072.03	3674.56
3922.45	1568.59	4064.65	3669.91
3915.48	1558.2	4053.57	3672.58
3906.68	1548.09	4037.69	3654.47
3890.04	1537.55	4018.28	3643.59
3891.19	1526.99	4012.46	3654.83
3880.05	1513.33	3994.04	3639.22
3872.42	1509.55	3980.87	3632.14
3866.91	1495.65	3954.89	3640.51
3855.65	1474.59	3931.37	3637.53
3842.02	1461.9	3899.4	3633.26
3839.53	1448.19	3886.55	3619.73
3834.96	1442.39	3861.07	3617.99
3832.56	1431.22	3853.09	3613.94
3815.95	1418.28	3839.69	3589.49
3811.71	1411.09	3825.07	3587.6
3801.87	1396.26	3807.46	3579.93
3787.27	1390.02	3793.74	3561.24
3786.26	1382.11	3771.41	3546.61
3782.31	1373.64	3764.34	3537.44
3775.45	1364.51	3756.91	3527.83
3770.48	1350.86	3753.71	3517.7
3761.31	1341.08	3730.28	3516.59
3754.29	1332.02	3708.19	3511.96
3748.79	1318.51	3701.98	3502.88
3748.6	1309.37	3696.51	3496.22
3738.78	1296.55	3689.09	3503.01
3726.87	1287.08	3674.72	3498.57
3722.68	1277.96	3652.86	3478.75
3715.8	1269.05	3629.3	3485.99
3702.31	1258.08	3610.96	3482.08
3693.85	1251.05	3601.66	3468.77
3683.98	1243.63	3581.17	3465.22
3671.22	1235.24	3561.51	3454.2
3659.68	1227.85	3543.45	3444.82
3656.74	1215.27	3520.72	3442.45
3653.96	1210.99	3510.57	3430.82
3645.1	1202.24	3494.65	3435.48
3636.5	1198.04	3481.27	3431.96
3636.7	1192.95	3459.49	3434.05
3631.88	1184.77	3444.51	3434.88
3627.09	1174.51	3427.66	3428.39
3623.63	1168.73	3402.59	3427.45
3616.85	1159.41	3382.03	3418.48
3610.2	1155.59	3372.68	3399.09
3603.94	1147.24	3358.63	3408.38
3606.09	1141.93	3348.23	3405.71
3596.59	1131.18	3342.49	3401.96
3589.23	1121.51	3333.65	3380.18
3582.59	1113.88	3317.91	3379.33
3574.98	1107.09	3306.4	3370
3570.51	1098.61	3295.26	3351.41
3565.57	1091.71	3282.27	3349.1
3561.88	1087.16	3264.54	3335.6
3557.45	1078.07	3250.29	3313.06
3550.54	1067.86	3231.48	3302.48
3548.72	1060.26	3224.89	3276.17
3542.88	1056.7	3219.43	3275.86
3535.16	1048.61	3201.69	3259.99
3531.38	1042.88	3182.14	3253.84
3527.39	1035.96	3173.05	3260.29
3526.55	1030.19	3157.06	3260.97
3519.35	1023.1	3145.11	3255.25
3515.64	1019.62	3132.69	3256.01
3507.28	1014.11	3133.25	3242.54
3500.22	1007.03	3098.84	3241.66
3492.67	998.883	3076.87	3234.49
3487.91	994.52	3066.32	3233.99
3484.38	986.831	3045.25	3224.23
3480.26	983.55	3024.7	3218.6
3466.52	978.202	3019.81	3204.9
3460.07	973.165	3003.17	3203.3
3451.54	967.394	2986.29	3192.78
3450.12	965.609	2963.43	3198.11
3448.39	960.098	2953.51	3187.72
3440.05	954.187	2936.62	3180.04
3441.11	947.12	2920.69	3164.28
3434.11	941.557	2921.41	3164.68
3433.11	938.876	2920.06	3153.5
3437.22	933.765	2901.74	3146.59
3435.13	927.668	2893.27	3151.71
3430.76	920.594	2886.37	3149.94
3421.11	912.135	2871.49	3133.51
3414.07	909.913	2862.29	3122.8
3420.63	908.172	2852.77	3122.17
3412.88	904.772	2859.96	3132.01
3410.88	900.105	2846.31	3116.58
3401.47	891.476	2833.83	3106.1
3392.26	890.587	2823.01	3098.99
3385.61	886.031	2805.91	3078.82
3379.77	882.572	2789.23	3062.36
3375.77	877.92	2789.86	3055.95
3371.13	870.609	2774.97	3059.24
3359.16	865.757	2761.06	3045.22
3355.62	859.313	2735.31	3022.96
3353.48	854.15	2726.43	3016.61
3347.22	851.061	2710.99	3013.03
3342.46	841.113	2692.11	3001.57
3337.71	835.098	2680.89	2992.19
3338.48	827.979	2664.46	2982.89
3332.16	825.261	2644.58	2970.74
3328.81	822.031	2631.74	2958.46
3327.3	815.098	2620.94	2949.78
3326.3	810.061	2612.86	2940.45
3319.82	807.52	2601.53	2934.56
3321.45	801.135	2581.51	2923.97
3315.67	797.957	2574.09	2924.42
3310.25	796.972	2558.97	2912.65
3306.49	794.379	2556.12	2916.1
3301.25	788.231	2544.64	2915.51
3296.5	783.683	2538.03	2911.83
3290.15	779.765	2529.72	2904.97
3283.56	775.513	2522.17	2907.65
3279.88	771.157	2508.09	2898.94
3271.05	768.098	2501.47	2890.45
3266.46	764.631	2495.46	2875.74
3264.97	757.253	2490.44	2873.28
3257.46	753.52	2476.79	2862.44
3256.56	748.276	2475.97	2851.1
3251.92	745.735	2472.6	2838.31
3243.02	743.661	2454.17	2828.48
3236.16	743.498	2440.34	2810.96
3231.76	742.016	2437.84	2808.05
3226.45	737.113	2427.83	2799.48
3223.11	732.387	2407.6	2792.35
3216.77	729.727	2396.75	2782.47
3208.99	725.668	2389.88	2772.52
3204.01	724.165	2362.71	2771.85
3196.34	721.231	2344.23	2764.82
3197.85	716.49	2349.86	2759.99
3190.23	710.231	2334.73	2756.05
3180.16	704.853	2325.29	2744.79
3175.26	702.105	2337.39	2740.14
3167.48	700.039	2335.29	2740.93
3165.11	697.179	2323.75	2741.97
3164.18	695.305	2306.76	2739.2
3160.8	692.876	2295.57	2733.63
3159.06	688.061	2285.77	2728.85
3151.83	684.15	2263.81	2723.97
3145.19	677.772	2255.22	2723.07
3147.31	674.076	2238.6	2719.76
3142.96	671.661	2209.01	2713.77
3140.79	667.461	2196.45	2701.9
3134.05	662.794	2188.09	2688.92
3124.63	657.298	2180.17	2679.86
3116.36	652.031	2184.22	2670.6
3111.62	649.565	2177.05	2663.48
3102.31	646.409	2172.97	2652.25
3100.82	646.32	2162.26	2633.54
3090.66	640.779	2152.09	2625.43
3077.42	638.224	2141.9	2616.91
3071.91	635.372	2135.52	2611.17
3064.62	632.379	2127.2	2605.73
3058.6	632.172	2125.09	2598.26
3047.82	630.779	2103.05	2586.08
3037.28	626.653	2088.2	2577.96
3029.31	623.009	2077.13	2577.27
3022.99	619.127	2070.9	2576.36
3017.65	617.209	2060.44	2581.96
3014.31	611.55	2054.17	2577.19
3001.16	609.157	2049.43	2573.15
2993.39	607.49	2042.03	2567.98
2984.63	603.187	2027.43	2558.82
2982.34	597.765	2020.8	2561.11
2971.96	594.127	2016.69	2554.9
2963.9	590.905	2003.11	2540.05
2953.42	590.809	1997.41	2538.29
2942.58	591.179	1991.77	2519.91
2933.88	590.179	1979.36	2516.61
2924.91	587.379	1964.91	2510.95
2917.83	583.387	1954.51	2502.36
2911.34	581.498	1944.84	2496.14
2898.7	581.853	1940.96	2481.96
2891.8	580.535	1930.78	2477.2
2878.85	580.979	1923.44	2470.74
2868.62	578.239	1915.43	2455.32
2854.01	572.779	1907.73	2453.73
2842.82	570.498	1902.63	2447.67
2836.77	566.053	1897.55	2434.21
2819.66	564.216	1905.29	2439.54
2804.28	559.12	1900.18	2441.5
2795.15	555.135	1890.46	2438.14
2787.3	551.765	1889.02	2423.89
2783.66	546.498	1892.74	2423.07
2772.39	541.342	1884.63	2420.48
2766.13	538.89	1879.82	2414.6
2753.68	532.979	1873.17	2402.53
2740.25	531.69	1860.19	2394.79
2732.63	529.55	1834.89	2373.79
2722.51	527.905	1828.48	2363.21
2707.91	525.039	1825.5	2360.93
2691.15	521.965	1818.4	2364.88
2675.09	520.379	1806.43	2355.28
2660.8	519.913	1795.46	2346.23
2645.46	517.631	1786.74	2331.39
2636.14	516.653	1777	2323.02
2625.91	514.053	1775.55	2320.79
2613.86	510.283	1769.42	2318.48
2602.34	508.95	1761.03	2311.5
2589.17	506.461	1751.33	2300.08
2575.54	505.579	1736.57	2293.39
2566.04	501.179	1725.93	2288.11
2554.4	497.476	1717.98	2281.83
2539.68	492.846	1708.65	2275.15
2524.14	491.483	1697.09	2264.92
2508.31	488.039	1697.57	2255.76
2491.61	484.498	1697.9	2246.14
2476.98	482.905	1691.83	2241.71
2462.55	479.787	1688.09	2229.79
2448.59	477.12	1686	2216.32
2432.33	476.52	1681.21	2209.01
2418.9	473.661	1680.34	2204.99
2408.25	473.802	1683.43	2202.63
2392.17	470.92	1683.98	2200.65
2379.14	468.757	1671.11	2202.09
2366.28	468.127	1655.27	2192.74
2350.65	464.95	1646.54	2181.34
2333.58	461.676	1637.21	2171.46
2319.62	457.209	1627.2	2163.2
2304.56	455.431	1616.01	2152.5
2291.15	454.476	1610.41	2142.4
2277.18	452.565	1594.26	2127.65
2263.38	449.942	1589.34	2124.05
2243.26	446.379	1580.52	2110.94
2232.27	445.979	1572.23	2108.46
2218.58	442.794	1567.2	2101.27
2207.54	443.335	1559.85	2105.48
2194.81	442.416	1552.09	2099.73
2182.32	439.579	1548.29	2097.96
2163.68	438.216	1532.86	2094.21
2148.42	434.89	1528.65	2095.79
2134.03	434.416	1525.04	2087.01
2122.69	433.179	1515.53	2079.35
2105.28	429.994	1508.8	2070.75
2091.71	426.927	1508.15	2062.42
2073.56	423.846	1501.08	2052.34
2060.05	421.298	1498.51	2042.48
2040.97	416.735	1493.34	2036.88
2025.91	415.187	1495.02	2025.29
2008.39	413.653	1492.72	2013.11
1991.88	409.705	1476.52	2003.1
1972.85	409.239	1472.71	1995.93
1955.42	405.394	1471.71	1990.68
1936.62	403.898	1459.9	1983.31
1919.68	401.513	1453.43	1976.79
1903.51	401.705	1443.17	1976.94
1888.1	402.127	1442.74	1964.93
1874.88	397.231	1439.5	1966.83
1859.25	396.439	1429.69	1964.02
1842.57	395.772	1427.08	1965.42
1826.34	392.742	1420.69	1957.31
1806.22	393.268	1411.42	1950.72
1792.78	393.313	1408.14	1944
1780.54	391.868	1408.23	1937.39
1763.81	390.365	1404.88	1928.79
1751.68	389.439	1390.23	1923.71
1735.58	389.579	1382.2	1921.11
1718.62	387.705	1377.43	1911.74
1705.82	386.105	1370.46	1910.93
1687.77	384.439	1365.82	1905.15
1675.01	380.187	1365.18	1897.22
1658.14	376.69	1356.49	1887.76
1643.7	375.616	1349.18	1882.01
1626.64	372.565	1341.09	1874.85
1610.45	370.439	1342.33	1866.33
1593.84	366.602	1332.83	1846.82
1579.71	364.557	1324.53	1842.59
1561.81	362.772	1323.06	1825.57
1550.06	362.705	1320.74	1816.29
1536.53	363.224	1315.11	1813.59
1517.61	361.135	1308.51	1815.54
1501.51	358.402	1301.71	1802.85
1489.23	355.513	1299.69	1792.94
1471.89	351.261	1285.45	1789.43
1456.94	351.365	1283.34	1788.04
1443.16	349.527	1277.93	1780.85
1428.96	346.572	1271.76	1772.91
1416.56	342.49	1269.76	1767.39
1397.6	340.231	1263.54	1757.29
1385.79	338.335	1263.3	1747.76
1370.29	336.809	1261.79	1757.41
1350.23	336.016	1254.99	1761.56
1338.65	337.535	1255.97	1756.28
1326.71	335.794	1249.19	1747.82
1311.48	333.046	1248.56	1737.73
1296.65	332.713	1242.4	1732.99
1283.34	332.876	1230.46	1725.66
1273.14	329.898	1226.59	1721.74
1258.83	330.031	1217.71	1711.8
1246.16	327.483	1210.08	1693.31
1233.71	325.35	1204.17	1680.08
1213.95	322.876	1195.83	1673.57
1198	320.513	1193.51	1666.81
1185.95	318.779	1183.03	1669.51
1174.17	316.268	1178.05	1666.93
1160.99	313.276	1176.09	1667.72
1146.99	312.69	1169.96	1654.67
1135.1	309.542	1165.08	1656.48
1121.31	309.246	1161.49	1648.88
1105.77	308.283	1163.55	1640.73
1095.51	306.816	1159.32	1632.44
1081.46	306.179	1151.63	1630.25
1065.31	304.868	1149.97	1615.68
1050.62	304.816	1144.87	1607.1
1034.41	303.246	1137.37	1600.28
1021.02	301.379	1133.62	1595.7
1010.5	299.713	1129.96	1583.01
995.942	299.668	1123.8	1581.85
987.454	297.831	1111.27	1578.13
975.572	295.098	1108.39	1574.82
963.031	291.831	1104.63	1565.88
953.498	291.72	1097.17	1561.52
941.861	288.92	1098.26	1552.26
926.631	288.224	1096.24	1541.64
914.661	288.046	1091.14	1542.14
898.735	287.72	1087.17	1536.33
886.668	285.394	1082.97	1528.71
872.913	284.676	1080.86	1521.05
859.846	285.231	1076.77	1508.71
848.335	285.89	1068.96	1500.85
833.572	283.372	1066.44	1496.59
820.254	283.587	1057.9	1495.72
813.72	281.594	1052.03	1489.38
801.594	280.231	1046.09	1479.34
792.505	278.505	1039.46	1477.4
782.742	276.127	1035.2	1468.75
771.002	275.802	1030.54	1463.53
759.409	273.95	1023	1461.31
748.379	271.461	1021.91	1455.22
739.039	270.839	1015.7	1446.24
728.683	270.476	1009.55	1434.88
717.194	269.72	1005.77	1432.64
707.965	268.772	1001.83	1435.99
696.579	267.824	996.655	1433.07
685.979	266.935	990.515	1427.85
677.439	263.676	985.944	1418.22
666.439	262.379	984.915	1412.36
658.617	263.076	978.833	1408.91
647.017	262.283	973.848	1405.17
638.083	259.616	969.981	1400.39
627.379	257.298	963.655	1393.29
616.698	255.594	959.759	1381.35
608.846	254.52	960.122	1369.41
599.239	253.172	956.448	1361.59
591.446	253.468	953.478	1358.76
583.187	252.527	946.485	1354.76
572.498	250.72	942.189	1348.28
564.824	248.942	940.352	1340.96
558.046	248.868	934.248	1338.25
550.972	249.409	934.137	1330.71
543.291	247.083	927.618	1325.94
532.809	247.216	919.285	1321.79
523.357	246.016	913.818	1319.21
513.594	244.602	910.352	1316.63
503.542	243.868	906.87	1313.63
495.735	242.031	900.292	1308.74
490.624	241.609	895.848	1302.04
482.676	238.031	893.026	1293.89
474.402	236.676	886.663	1286.53
467.291	237.446	883.67	1278.48
460.846	236.113	881.567	1273.74
454.913	236.535	877.196	1266.43
448.809	235.039	871.263	1258.66
445.091	234.187	865.33	1251.56
439.076	233.335	862.463	1248.36
432.372	232.046	858.255	1247.89
424.602	232.705	854.463	1244.84
418.083	231.505	850.263	1241.98
411.557	229.29	846.085	1238.61
404.794	227.365	844.848	1234.69
398.817	226.239	841.692	1231.94
390.928	225.742	837.841	1229.74
385.468	224.313	834.315	1222.76
378.491	223.379	831.907	1217.84
371.631	222.942	825.974	1212.64
366.779	222.142	819.315	1207.2
361.735	221.55	816.567	1203.59
354.979	221.861	812.989	1197.33
348.735	222.676	805.907	1191.51
345.202	220.705	801.137	1188.42
340.528	219.476	796.744	1181.84
334.409	218.476	791.826	1179.76
329.061	218.031	788.641	1173.83
322.868	217.261	785.396	1167.29
316.046	215.89	783.833	1160.99
311.661	215.653	776.389	1159.31
306.639	214.624	771.692	1152.51
302.061	211.935	766.255	1146.37
296.283	210.372	763.033	1140.91
290.965	210.342	758.93	1139.65
286.668	209.942	756.226	1133.94
282.12	210.165	750.789	1131.14
277.713	208.972	747.87	1129.36
272.468	208.802	744.389	1128.81
267.105	208.261	741.255	1122.17
263.683	207.883	738.692	1118.91
259.846	206.905	736.055	1117.24
254.076	207.165	730.278	1109.76
249.802	205.89	728.307	1102.06
246.476	204.061	725.589	1100.76
243.009	202.535	721.041	1096.76
239.017	202.224	716.915	1088.74
237.083	200.579	714.055	1081.56
233.683	198.927	714.189	1077.34
229.224	196.439	710.922	1075.43
226.402	196.498	709.448	1067.62
224.305	196.009	709.33	1068.91
221.305	195.024	705.567	1065.29
217.913	194.253	704.574	1054.56
216.431	192.409	702.204	1048.73
212.831	190.483	701.1	1045.48
210.046	189.616	699.441	1043.82
205.854	188.194	696.055	1037.56
204.431	187.194	691.478	1032.74
201.654	187.609	688.922	1029.13
198.194	185.957	688.107	1023.51
195.698	185.239	684.67	1017.91
193.061	185.009	680.241	1017.37
188.565	184.861	675.181	1013.1
186.387	185.068	672.285	1007.31
181.72	185.646	669.204	1001.58
180.231	186.165	666.181	1000.56
177.409	184.15	664.937	997.787
173.565	182.557	660.522	993.313
170.646	182.268	655.885	985.779
168.291	181.95	652.226	982.505
165.394	181.239	649.826	980.542
161.95	182.046	652.811	975.683
161.283	181.239	649.315	974.491
160.054	180.031	644.715	972.587
157.091	178.883	641.944	968.372
155.024	180.513	641.033	961.854
153.691	178.305	638.996	957.528
152.098	177.483	637.974	955.498
151.535	176.113	637.722	952.802
148.468	174.12	633.878	948.891
146.054	171.802	631.27	944.187
142.335	170.061	627.018	938.972
140.868	167.461	624.611	932.52
139.379	166.809	619.922	928.824
136.083	166.646	616.033	925.342
133.194	166.883	613.137	921.542
131.854	165.431	607.855	917.402
129.113	163.987	606.626	913.735
128.483	164.861	604.9	909.446
128.55	163.327	600.359	909.031
126.913	162.802	600.3	907.002
125.579	163.713	599.189	904.668
124.868	163.135	601.352	901.328
122.313	161.905	599.641	899.935
121.402	161.409	597.596	895.328
119.076	161.639	597.307	893.942
116.283	161.883	594.641	892.365
114.461	161.587	594.092	886.498
111.491	161.402	592.063	883.683
110.572	161.105	589.959	880.031
108.639	159.853	588.374	876.557
106.157	159.35	583.404	870.32
106.002	158.505	581.448	865.779
103.565	157.527	582.611	864.95
102.417	155.972	580.404	861.817
[truncated: 49 more rows]

## Sheet: Fig3B
	Longitudinal Extent (um)	Transverse Extent at the beam waist (um)	Transverse Extent at the half maximum (um)
Bessel	750.945	3.3705	4.3304
GaussA	372.447	5.5759	8.85474
GaussB	642.863	7.6169	12.2856
GaussC	811.657	10.6617	14.0828

## Sheet: Fig3C
	Excitation confinement
Bessel	0.2974
GaussA	0.4055
GaussB	0.2982
GaussC	0.2207

## Sheet: Fig3D
Bessel	GaussA	GaussB	GaussC
1.448	4.315	5.986	6.246
1.96	4.798	6.375	7.398
1.396	4.824	6.147	9.924
2.119	4.145	6.532	7.699
1.465	4.269	7.639	6.823
1.715	4.309	5.217	6.07
1.633	4.271	5.575	6.879
1.681	4.646	5.312	7.981
0.484	4.428	7.294	6.315
1.4	4.401	7.069	6.037
2.152	5.068	5.708	5.884
1.817	4.85	7.638	6.819
3.093	4.225	5.878	6.686
2.59	4.841	5.073	6.158
3.021	6.582	5.156	7.013
2.622	4.742	4.336	6.327
1.191	4.372	5.376	6.851
2.338	4.442	5.277	7.501
2.525	4.719	5.352	6.668
3.053	4.174	5.548	8.617
2.695	4.356	5.509	8.638
1.477	6.735	6.234	6.365
1.925	4.297	5.184	6.76
2.327	4.16	5.165	7.57
1.252	5.702	5.026	8.031
1.704	5.031	4.621	6.135
1.961	3.816	5.386	7.188
2.305	4.683	5.989	6.649
1.255	4.913	5.595	7.751
1.736	4.207	5.202	6.599
2.017	4.684	5.498	6.64
2.366	4.365	4.469	6.409
1.45	4.102	5.226	6.912
0.077	4.611	5.236	7.691
2.334	7.412	5.588	7.166
1.997	4.995	5.199	7.031
1.865	4.245	5.156	6.131
1.969	4.892	5.031	7.602
2.266	4.109	5.758	7.223
2.794	3.865	5.436	6.769
2.691	4.056	6.07	8.251
2.777	4.127	5.54	7.634
2.535	4.161	7.301	6.587
2.354	4.267	5.205	8.367
2.338	4.638	4.845	6.522
1.992	3.97	5.165	9.095
2.014	4.501	6.045	7.219
2.808	4.695	5.287	4.878
1.946	4.865	5.303	5.962
2.517	4.115	5.412	7.479
2.044	3.749	5.055	7.526
2.454	3.53	5.125	6.188
1.992	4.497	4.806	7.349
2.205	3.905	8.994	8.156
2.001	4.854	5.439	6.557
2.835	4.409	5.224	6.884
1.713	4.507	5.518	7.358
1.442	3.947	4.653	8.957
1.724	4.207	5.839	6.845
1.534	4.085	5.842	6.718
1.285	4.315	5.652	8.194
2.099	4.219	4.937	6.517
1.518	5.939	5.861	6.36
2.229	5.163	5.261	7.213
3.431	4.214	4.982	6.971
2.863	3.849	7.448	6.377
2.455	3.898	6.538	7.513
2.218	4.57	6.181	6.785
2.123	4.753	4.937	6.883
2.45	3.991	5.463	7.178
0.24	3.597	9.684	6.835
2.303	4.002	5.004	6.325
2.817	3.951	6.332	6.732
2.425	4.69	5.059	6.454
2.231	3.506	6.168	6.44
1.861	4.236	7.768	6.836
2.39	4.608	4.206	5.901
2.323	4.368	5.811	6.495
2.421	3.823	4.786	10.218
0.238	6.731	6.416	6.984
1.902	4.714	5.247	6.591
2.477	4.025	5.429	6.694
0.389	4.22	4.054	7.007
2.23	4.048	5.719	6.657
2.459	3.602	5.608	6.224
1.873	5.066	6.806	7.164
1.739	4.276	5.281	6.43
1.925	3.918	5.504	6.538
1.559	4.738	5.212	7.223
0.222	3.601	4.367	5.899
1.938	5.028	5.776	6.315
0.236	5.198	5.461	7.432
1.571	4.269	4.773	5.806
1.846	4.397	9.139	6.752
1.807	4.043	10.815	7.088
1.171	3.666	5.806	6.099
1.931	3.969	8.079	7.235
	4.68	5.721	6.664
	3.893	5.277	6.037
	4.541	5.273	5.861
	4.226	6.154	6.927
	5.439	6.3	6.599
	3.787	5.18	5.919
	4.319	10.812	6.944
	6.103	5.381	6.005
	7.116	4.629	6.137
	5.318	5.537	7.396
	4.202	7.002	6.154
	4.043	5.195	7.625
	5.184	4.958	6.896
	5.475	4.712	6.534
	4.128	5.867	6.298
	4.517	6.812	6.366
	5.175	6.276	6.116
	3.673	7.275	6.109
	5.183	5.521	6.946
	3.692	4.046	6.685
	6.23	5.116	6.192
	4.766	5.425	7.091
	3.817	4.998	5.779
	3.959	5.013	7.09
	4.884	5.899	6.725
	5.666	5.694	6.102
	4.69	4.976	5.653
	5.413	6.557	8.35
	4.69	8.144	6.072
	4.048	5.496	7.55
	4.261	6.354	6.129
	5.077	4.727	6.144
	6.533	6.614	7.097
	4.057	5.24	4.628
	6.903	6.006	6.267
	4.259	5.579	6.988
	4.545	5.295	6.388
	4.126	4.829	6.49
	4.368	5.362	6.39
	4.26	5.513	5.673
	4.607	3.971	7.23
	4.359	6.376	6.249
	3.701	4.937	6.29
	7.848	5.394	5.572
	4.362	6.353	5.189
	4.899	5.583	5.088
	4.201	6.959	6.127
	4.372	5.203	6.247
	4.116	6.066	6.831
	4.096	4.466	6.098
	5.877	5.234	7.122
	4.747	7.29	7.678
	5.054	5.678	6.193
	5.426	5.277	6.614
	6.492	5.164	5.623
	6.933	4.931	7.061
	4.562	5.885	6.933
	9.368	5.033	6.479
	4.218	6.039	5.384
	4.313	5.48	6.569
	5.406	7.194	8.859
	5.213	5.685	7.416
	4.006	4.781	6.102
	8.158	5.347	7.059
	3.945	7.682	7.568
	4.492	7.067	7.07
	4.921	5.366	6.274
	6.289	5.191	6.194
	4.132	7.887	7.717
	4.03	5.528	7.122
	4.065	5.551	6.523
	3.839	5.599	6.957
	4.731	5.462	6.775
	4.243	5.839	6.695
	4.407	4.203	6.473
	4.027	5.365	6.291
	3.759	5.299	5.699
	4.03	7.673	5.15
	4.427	5.869	5.884
	4.416	6.546	6.955
	3.843	6.185	6.459
	4.411	4.842	7.326
	7.309	4.662	6.561
	4.878	4.13	6.825
	4.119	5.792	6.707
	4.163	5.095	6.566
	3.507	5.742	6.7
	4.694	5.648	6.261
	3.696	5.733	6.846
	4.273	5.041	6.321
	4.717	5.246	6.954
	4.553	7.428	7.57
	4.335	5.697	7.561
	4.741	5.319	5.724
	3.652	5.37	6.696
	4.785	5.051	7.263
	8.835	4.688	6.163
	5.468	4.886	7.285
	4.059	4.889	6.479
	5.212	4.596	6.738
	4.94	6.547	6.468
	6.879	6.052	6.372
	3.951	4.88	6.277
	4.615	5.337	6.667
	3.889	5.183	7.24
	3.767	5.409	5.611
	5.418	5.394	6.149
	4.076	4.351	6.429
	4.086	5.138	6.391
	6.281	5.366	6.435
	4.155	8.367	5.909
	4.326	4.783	6.151
	4.088	5.632	6.542
	5.117	5.599	6.475
	4.01	4.826	5.697
	3.835	5.166	6.441
	3.975	6.164	6.732
	4.169	3.807	6.855
	4.104	4.987	7.024
	3.48	5.586	7.07
	4.625	5.302	7.234
	4.469	5.466	6.532
	3.732	4.314	6.333
	7.561	5.504	6.443
	4.331	4.893	6.745
	4.815	5.939	5.681
	3.734	5.027	6.297
	4.441	4.757	6.667
	5.967	4.842	6.741
	4.722	5.324	6.231
	5.71	5.376	6.225
	4.231	5.766	6.687
	4.348	5.107	7.019
	4.475	6.177	6.186
	3.566	4.779	6.335
	4.961	5.661	4.934
	4.434	5.755	7.324
	3.591	6.13	5.496
	3.925	5.64	6.232
	4.103	5.445	5.351
	4.538	5.147	6.827
	3.46	4.414	6.46
	3.722	5.95	6.67
	4.965	5.333	6.044
	5.414	5.29	5.762
	5.495	5.17	6.506
	4.044	4.98	5.824
	3.961	5.268	6.733
	4.75	5.139	5.672
	4.424	5.461	5.575
	3.803	5.711	6.211
	4.93	6.805	6.271
	3.762	6.13	6.383
	4.508	5.252	6.099
	3.951	5.833	5.377
	5.284	6.26	6.632
	4.18	4.692	6.461
	6.371	5.217	5.836
	5.768	5.274	7.531
	3.719	5.425	6.842
	5.164	5.518	10.149
	4.026	5.911	6.356
	3.911	5.553	5.947
	3.918	5.739	5.744
	5.088	5.568	6.267
	4.556	5.793	6.233
	4.101	5.803	6.298
	4.324	9.988	7.109
	4.341	5.328	5.346
	4.903	5.792	5.779
	3.998	6.346	6.213
	3.685	5.282	6.199
	4.124	4.701	6.682
	4.318	7.764	6.459
	5.48	5.786	6.817
	4.17	6.082	6.373
	3.62	5.661	8.457
	3.846	6.476	6.592
	3.783	7.617	6.319
	4.026	5.724	6.078
	5.507	5.981	5.521
	4.283	7.834	7.534
	4.106	5.842	7.257
	4.257	9.459	6.876
	3.957	5.786	7.421
	4.445	5.968	6.784
	4.326	6.787	6
	6.489	8.577	6.723
	4.083	5.902	7.35
	4.458	6.584	8.548
	4.46	6.087	6.156
	3.7	7.46	7.628
	5.188	3.722	6.996
	8.923	6.566	9.109
	3.74	7.968	6.711
	3.962	5.104	7.499
	3.488		6.633
	4.41		6.535
	4.56		6.247
	10.931		8.137
	4.712		6.787
	6.01		8.308
	3.733		6.24
	3.501		7.174
	5.093		6.957
	4.219		6.01
	3.748		6.586
	4.179		6.278
	8.307		6.78
	4.367		5.102
	6.783		6.68
	4.761		7.715
	4.639		6.143
	3.918		7.37
	4.12		6.215
	5.557		7.4
	4.994		7.656
	3.991		6.698
	4.005		8.207
	3.862		7.375
	6.104		6.494
	3.529		6.148
	6.232		6.097
	4.974		7.562
	3.843		5.884
	4.157		7.57
	4.189		6.508
	4.293		6.556
	4.754		6.365
	3.513		6.113
	3.79		7.23
	3.808		7.074
	3.956		7.405
	5.026		6.54
	4.853		6.263
	4.115		7.495
	7.19		7.304
	4.114		6.9
	4.057		7.579
	3.939		6.404
	4.989		6.75
	3.967		6.354
	4.367		6.859
	4.125		7.266
	3.962		5.974
	4.021		7.39
	3.927		6.357
	9.889		7.39
	3.363		7.7
	6.311		7.454
	4.379		7.583
	4.022		7.358
	4.155		6.89
	5.957		7.241
	5.236		7.004
	4.025		6.651
	3.989		9.322
	4.691		7.244
	4.392		6.938
	4.979		7.902
	3.869		7.796
	3.343		7.59
	3.666		6.511
	5.08		6.826
	3.647		6.973
	3.301		5.794
	5.645		6.539
	7.335		7.133
	4.702		7.331
	4.666		7.189
	4.67		6.901
	5.323		7.555
	3.856		7.689
	3.558		6.28
	3.993		6.591
	3.905		11.583
	4.711		8.066
	4.096		7.514
	5.282		7.364
	4.529		8.174
	4.161		6.365
	4.261		7.66
	4.05		7.428
	4.789		5.902
	6.3		7.354
	3.774		7.365
	3.64		7.181
	6.057		7.701
	3.37		6.42
	3.412		6.756
	3.863		6.375
	3.778		7.425
	5.249		6.642
	4.407		7.601
	3.757		7.396
	3.403		7.362
	6.42		7.647
	3.835		6.68
	3.899		7.314
	3.581		7.271
	3.875		6.254
	4.001		5.462
	3.307		7.963
	3.548		6.775
	4.029		9.464
	3.909		6.983
	5.209		7.11
	3.509		6.47
	3.507		6.748
	3.861		8.004
	3.885		7.643
	3.83		8.053
	3.462		7.977
	5.646		7.666
	3.777		8.509
	3.408		6.289
	4.076		8.278
	5.06		9.019
	3.714		8.674
	3.87		8.058
	3.74		7.858
	3.794		7.698
	3.371		9.644
	3.468
	4.258
	5.758
	4.073
	3.512
	4.859
	3.486
	4.008
	5.74
	4.197
	3.928
	3.769
	4.27
	4.452
	4.125
	3.764
	5.477
	3.846
	5.162
	3.722
	4.27
	4.816
	4.226
	3.821
	9.308
	5.97
	3.861
	4.791
	3.909
	4.532
	4.202
	4.253
	3.849
	6.683
	6.775
	4.304
	4.215
	5.489
	3.772
	3.75
	5.221
	3.693
	6.299
	8.674
	3.867
	5.86
	4.663
	4.8
	4.273
	4.254
	5.316
	4.792
	4.109
	5.566
	3.971
	4.126
	4.311
	4.046
	3.824
	4.27
	4.73
	4.016
	5.055
	4.64
	4.117
	4.329
	3.982
	4.031
	4.398
	13.407
	4.313
	4.202
	5.249
	3.94
	4.439
	4.146
	4.173
	5.097
	4.394
	4.124
	4.935
	4.03
	5.151
	6.631
	4.474
	4.914
	6.688
	4.391
	4.413
	4.157
	5.009
	5.043
	4.073
	4.453
	3.192
	4.484
	4.93
	4.521
	4.395
	4.398
	5.189
	4.061
	4.41
	4.154
	4.258
	4.349
	4.223
	4.161
	4.252
	3.957
	4.383
	5.339
	7.664
	4.361
	4.325
	4.401
	4.441
	4.225
	4.977

## Sheet: Fig4B
Bessel_1	Bessel_2	Bessel_3	Bessel_4	Bessel_5	Bessel_6	Bessel_7	Bessel_8	Bessel_9	Bessel_10	Bessel_11	Bessel_12	Bessel_13	Bessel_14	Bessel_15	Bessel_16	Bessel_17	Bessel_18	Bessel_19	Bessel_20	Bessel_21	Bessel_22	Bessel_23	Bessel_24	Bessel_25	Bessel_26	Bessel_27	Bessel_28	Bessel_29	Bessel_30	GaussA_1	GaussA_2	GaussA_3	GaussA_4	GaussA_5	GaussA_6	GaussA_7	GaussA_8	GaussA_9	GaussA_10	GaussA_11	GaussA_12	GaussA_13	GaussA_14	GaussA_15	GaussA_16	GaussA_17	GaussA_18	GaussA_19	GaussA_20
7.2	34	4.8	11	13.6	15.8	25.2	98.4	29	52.8	44	95.2	43	51.8	24.6	17.8	23	26.2	23.4	68.8	24.2	65.2	41.4	6	29	12.8	6.2	29.2	20.4	23.6	288.2	241.4	189.4	215.8	128.8	218.6	887.6	852.8	324.4	164.4	278.2	2112.4	863.4	261.4	323.8	339.6	202.4	319.4	353.2	293.4
11	31.4	6.6	12.2	12.6	19.4	24.8	99.2	24.2	52.4	40.4	81.4	45.6	47.8	24	11.4	21	21.8	26	76	15.2	66.2	39.2	2	29	13.4	9.2	30.2	22.4	17.4	246.6	230.4	195	264.6	184	245.2	895.4	719.6	319.6	184	463.2	2161.6	968.4	284.2	347.8	350	211.2	307.6	291.4	306.6
11	27.4	5.6	13.6	11.8	25.4	28	90.8	25.8	46.4	45.6	69	38.8	49.6	26.6	14	20.2	25.2	24.8	77.4	16.6	70.2	33.4	2.2	27.4	15	7.4	25.8	22.4	18.2	179.2	236.8	187.4	291.6	229.8	264.2	882.2	598.6	383.2	201.8	595.6	2031.2	1053	302.8	383.4	331	246.8	297	224.6	315.8
15.8	25.4	7.2	15.2	11	25.8	30.6	81.8	24.8	46.8	56.6	61.4	40.4	49	29.6	9.6	20.8	25.2	28.2	84.2	19.6	68.2	37	3	26.6	15	9.6	30.8	23.4	17.2	98.4	233	176.6	291.6	263	299.4	882	508.4	482.4	208.6	522.6	1763.4	1064	343.4	417.6	336	287.8	280.8	200.2	323.2
18.8	28.2	11.4	20	9.4	23	36.2	78	23.8	47	60.4	63	43.8	46.8	30.8	12.4	20.6	28.6	30	83.4	20.8	64.2	34.4	7	24.2	14.2	11.6	31.8	21.4	16	43.2	211.6	146.8	308.6	291.8	325.6	830.2	448.6	624	238.8	364.8	1455.8	1001.2	419.4	444	326.8	354.2	259	194.2	321.2
16	29.8	9.6	20.2	10	24.2	39.6	81	18.2	45.4	65.2	62.4	40.2	47.8	27.2	15.6	20	27.6	33	71	21	64.4	34.8	9.8	25	13.4	11.4	30.4	19.2	14	16.2	201.2	107	321.8	351	360.4	794.2	466.8	758.2	251.6	269	1198	889.8	488	441.2	335.2	420.4	254.4	242.4	308
11	31	14.8	22.8	10.2	21	39.6	78.8	24.2	46.2	69.6	62.6	50.2	52.4	28.6	19	22.4	28	31.2	72.4	20.8	60.6	34.2	15.4	27	13.2	13	29.8	19.8	14.2	3.4	228.8	79	327.6	401.4	400.2	770.6	464.6	805.2	259.8	271.6	1101.6	745.8	536.4	429.4	330.8	444.6	226.2	283.6	297.6
8.2	25.6	18.2	22.8	6.2	21	34	70.8	19.2	44.6	60.6	60.6	64.4	48.4	28.4	10.2	18.6	27.8	25.4	72.4	26	68.2	34	12.4	25.2	12.2	7	26.6	21.4	10	2.4	264	62	342.2	417.6	435.4	729.6	420	809.6	267.4	326	1059.2	622.2	577.8	411.8	337.2	456.6	198.2	302.8	306.2
8.8	25.2	12.4	25	7.8	14.2	29.2	69	18.8	41.6	50.2	61.2	72	45.8	27.2	6.8	19.2	29	29	66.8	33.2	78.4	42.4	13.4	21.8	14.2	7	25.6	22.4	10.6	5.2	284.6	38.4	361.8	440	516.8	695.6	359.2	771.8	280.8	365.4	1046.6	500.8	618.2	388.8	344.6	458.4	188.8	310.8	331.4
7	25.6	9.8	25.6	8.4	13.6	28.8	68	16	37.8	40	64	79.2	43.8	28.4	9.8	18	29.4	37.8	60	32.8	95.6	45.4	19	25.8	17	5	28.4	17.6	12	8	264	46.6	373.2	493	643.4	685.4	286	675.6	265.8	427	1043	393.4	668	382	404	434.8	188.8	319.2	353.8
5.4	25.6	5.6	28	8.8	10.2	30.4	63.4	14.4	45.6	27	61.8	76.2	42	25.6	10.2	23.4	26	39.8	54.8	34.4	108.8	46.6	23	24	19.2	3.4	29.4	19.4	7.6	20.2	233	83.2	398.2	592	736.8	686.6	261	517	252.4	546.4	1050.6	372	695.2	381.4	457.6	409	198.8	347	359.8
4.6	26.4	6.4	28.2	9	18.4	27.8	62	14.6	44.8	27.4	63.4	71	39.2	27.6	9.6	19.8	25.4	42.4	57.2	40.2	111.2	41.8	28.8	22.6	19.2	2.4	32.6	17.4	7.6	43	260.2	117.2	457.8	628.2	756.4	726.6	250.2	373.2	239.6	630.2	1073.2	399.2	712.6	378.6	475.2	371.6	216.8	379	338.4
3.8	28.2	8.8	28.8	9.8	26	28.8	60.4	13.2	40.8	33	72	63.6	41.8	25.8	10.2	23.6	23.4	41.6	58.4	40.8	101.2	39.4	29.4	22.2	23.8	8.6	30.2	14.8	8.6	73	293	143.8	498	562	731.4	753	255.6	283.4	228	735.8	1111.4	470.6	693.8	373.4	453.8	348.6	237	394.2	290.6
2	29.6	11.2	37.6	11.6	29.6	26.6	57.4	10.8	45	34.2	68.2	61.2	43.4	22	13.2	18.6	26	37.4	58.8	30.2	86.8	35	31.4	26.2	24	8.4	32.6	16.2	7	83.8	299.6	140.4	528.6	482	650.6	724	241.6	258.8	228.2	953.4	1094.6	564.2	664.2	333.6	426.2	324.6	229.8	403.4	256.6
2.4	34.6	8.8	40.4	8	31.8	23.2	53.8	12.2	50.6	36.4	59.6	54	44.4	24	17.6	21.4	28.6	36.2	59.6	29.6	74	28.8	28.2	29.6	24.4	5.2	28.2	16.4	6.8	94.8	261.8	117.6	558.8	377.4	574.6	671.6	241.8	267.8	232.6	1324.8	1051.8	691	649.2	283.6	373.8	287.2	209	402.8	252.4
1.4	33.2	7.8	50.2	10	30.4	23.2	56	14.2	50.2	43	53.8	50.4	47	22	19.8	20	27.2	28.6	60.2	35.4	67.6	20.4	28.2	29.4	29	5.2	24.4	15.4	8.4	98.2	225.4	106.4	495.2	292.4	663	579.6	216.2	285.6	218.6	1590.6	963.6	873.4	608	245	344.2	248	180.4	392.8	250
1.6	29.8	9.6	55.6	12.8	29.2	28.6	55.2	18.4	49.2	46	55.6	54.2	41.4	24	22.4	24.2	27.2	24	68.8	29.4	60	21.2	38.8	26.4	28.6	5.4	24.2	11.4	7.2	102.8	209	100.8	465.8	264.4	910	502.2	172.2	322.2	212.2	1578.6	860.6	1042.2	557	242.2	336.4	193.6	157	356	239.4
0.8	35	8.2	54.4	11.8	34.8	30.4	52.8	22	53.8	46.8	57.4	48.6	39.6	22.4	30.4	22.2	25.6	24.4	71.8	33.6	59.8	16.6	46.8	28	25.4	3.6	22.6	14	4.8	106.4	220	114.2	461.8	274.2	1177.8	446.8	142	324	230.8	1286.4	842.6	1191	509.2	249.6	294.6	132	160	327.4	236.8
1.2	31.6	9.8	50.4	13	38.8	34.6	53.2	21.8	55	41	64.4	48.8	34.8	22.8	35	19.6	24	23	73.8	27.4	62.4	14.8	53.2	29.2	31.2	7	17.8	14.2	5.2	114.4	254.8	98.2	431.6	281.8	1359.2	419.8	135	332	274.2	1045.4	964.4	1303.6	466.8	242.8	226	86.2	197.2	327.6	241
2.4	25.6	10.6	39.6	11.6	39.8	28.8	52.8	24.2	59.6	45.6	72.2	51	35.8	17.8	33.6	17.8	25.6	25.8	84.4	25.2	68.4	13	51	26.6	30	7.6	16.6	14.4	6	141.2	295	110.4	362.8	274.8	1288	407.4	148.6	397	313.2	1031.6	1156.4	1322.2	446.4	214.8	204.6	52.2	274.6	311	251.4
4.8	25.2	10.2	36.4	12.4	37.6	24.2	50.2	23.2	57	53.8	70.8	56.4	38.8	14.4	39.4	17.2	24.2	29.6	79.4	23.6	62.2	19.4	45	27	32.2	5.8	17.6	12.2	7	153.4	334.4	118.4	287.6	245.4	1151.8	441.8	212.4	447	340.8	1085.2	1250.6	1263	403.8	208	258.8	39.6	348	313.4	268.6
5.6	23.2	10.6	31.4	13.6	40	29.4	51.6	21.8	62	57.6	58.8	55.2	45.4	14.2	40.8	22.4	22.6	27.2	67.6	18.8	47.4	19.6	29.6	24.6	32	2.8	18.6	15.8	6.2	172.8	341.2	138.4	264.4	208.8	1065.2	467.6	321.4	481	381	965.4	1222.4	1195	373.4	209.2	345	65.6	375.8	291.6	278
6.2	17.2	10.4	30	14.6	33.8	28.8	53.8	23.2	67.4	48.4	50.6	58.8	41	11.8	42.4	20.8	21.6	23	60.8	17.6	50.4	22.4	21.6	28.6	34	5.8	22.6	19.8	5.6	237.8	297.8	178.6	264.8	159.2	1062.4	476.2	452.8	500	428.4	649.4	1156.8	1133.2	340	208.6	363.4	105.8	358.4	262	243.6
7.6	15	9.6	27.8	13.2	32.8	19.6	59.6	26.4	64.4	51.6	47.2	61.8	38.2	11.6	41.4	20.6	24.8	21.8	62.2	20.4	50	28.8	20.2	26.4	31.4	4.8	24.4	16.4	2.8	269.8	308.4	232.8	253.6	124.2	1218.2	483.4	620.4	517.4	508.8	469.6	1149.8	1129	313.2	227.6	371.8	159.6	361	270.2	237.6
7.6	16.4	10.2	22.4	9.2	34.2	17.4	66	23.6	70.4	50.6	55.6	59.8	45.2	13.8	42.4	23	24.4	24	61.4	19	44.6	35.6	26	26.6	30.4	5.4	18.4	16	4.2	278.6	374	239.8	236.8	108.8	1431.8	486.6	724	568.8	566.2	475	1203.6	1167.4	302.4	244	432.2	216.2	360.8	278.4	245
5.4	21.4	8	19.6	6.6	33.2	21.6	74.4	19.4	69	63.4	64	56.6	47	10.8	47.2	21.2	27	23.2	46.8	20.8	38.4	39	26	26.4	31	5.8	13.4	18.4	5	288.8	399.8	224.2	217.8	83.8	1474.4	510.2	794.8	562.8	607.2	420.8	1132.8	1217	272.6	239.8	497.6	271.4	366.6	244.2	237.6
5.6	24.4	6.6	11.4	4.2	34.8	22.6	79.4	15	66.8	75.8	66.4	55.6	46.8	9.2	47.8	21.8	26.4	18.6	39	20.8	43.6	43.6	28.8	27.8	34	9.8	15	18.4	7.2	287	362.4	173.8	191.2	73.2	1400.2	559.8	882	491.8	661.6	314.8	993.6	1199.2	235.4	222.8	556.4	307.2	396.6	208.4	237
3.4	22.4	9.2	8.4	3	43.8	23.4	86	17.8	58.8	84.8	61.8	50	46.8	7.8	57.6	21	27.8	21.2	36.4	25	61.8	48.6	30.2	28.2	31.2	9.2	16.4	15.2	10	278	328.2	135.2	191.4	72.8	1223.2	596.4	1032.2	458.6	733.8	244.6	1034.4	1191	225.6	191.4	598	302	444.2	189.4	250.4
5	25.8	9.6	13	3.2	47	23.6	82.4	20.2	63.8	86.4	46.8	51.2	49.6	8.8	64.4	18.2	25	25.2	34.4	22.8	71.8	49.2	29.6	28	30.2	8.8	14	19.2	10	358.8	263.6	116.6	222	72.6	998.8	626.8	1219.8	412	796.2	276	1126.2	1126.2	239.2	151	603	294.4	507.2	177.4	266.2
4.4	22	11.2	20	4.2	48.2	24.2	82.8	20	67	92.2	45.8	46.4	44.4	7	83	19	25.2	20.2	33.8	24.8	63.4	52	25	27.2	29.8	8.4	14	17.6	10	426.8	180.2	95.6	289.4	92.2	842.2	627.8	1389.6	295.4	859.6	354.4	1124.8	1047.4	258.6	111	548	293	538.6	203.6	298.6
2.8	14.8	8.8	21.2	3.6	45.8	18.6	74.4	21.6	58.4	97.4	45	47	37	3.6	89.2	15.8	23.4	21	40	25.4	46.6	52.2	22.8	29.4	28.6	7.8	12	16.2	5.2	317.2	103	77.8	382.8	100.6	803.2	632.6	1475.8	145.8	927.2	477.8	1097.6	950.4	270	84.8	490.8	279	545.4	213	319.4
0.6	14.2	9.8	26	1.8	37.2	22.4	66.4	28.4	65.2	85.2	42	44	35.4	7.4	92.4	16.8	22.8	26.4	41.4	22	35.8	46.8	20.8	28	30.2	9.8	16.6	18.8	5.6	150.8	67.4	122	490.4	99.6	825.4	646.2	1399.2	54.2	993.8	566.8	1060	851.6	322.6	91.2	412.8	277.8	570.2	246	320.8
1.2	15.2	13	26.2	3	35	21	75.8	34.2	64.8	77.2	38	47.2	33.6	8.2	92.6	23.4	25.2	28.8	43.2	26.6	39	44	23.4	26.2	28	11	13.4	16.4	10.6	63.6	64	162.4	540	97.8	811	661.6	1187	60.2	1031.4	742.8	1018	744.2	357	85.2	338.6	281	600.4	267	287.6
1.6	18.2	17.2	28.4	3	35.8	22.4	76.8	31	65.2	71.2	47.6	47	31.4	7.6	96	21.6	26.2	25.4	41.4	24.8	42.6	33.8	23.4	29	27.8	9.4	14	18.2	12.6	33.4	99.4	225.6	513.8	96.4	769	726.6	880.6	149.6	1039.2	1004.4	970.6	711.8	397.8	109.8	265.2	282.2	623.6	278	218.6
2	19.6	23	22.2	5.2	37	24.2	79.6	25.4	69.2	75.8	58.2	42.4	30.6	8.8	97.4	21.4	25.6	24.4	30	25.4	34.6	35.2	18	30	25.4	7.4	13.6	17.6	12.2	28.6	170	286.8	479.2	107.8	756.8	808.6	558	258.6	987.2	1157	921.6	704.4	446.2	138	197.4	321.2	570.8	305	169.4
0.8	21	24.4	21	8.6	38.6	20.4	81.2	19.4	71.6	94.6	67.2	37.8	41.6	7.8	87.4	20.6	27.6	24	27.8	21.4	31.6	39	21	30.6	24	7.4	15	15.2	18	30	250.6	327.2	489	98.6	764.6	834	317	281.8	946.8	1123.6	871	695.8	464.2	164.4	141.8	358.4	497.4	355	146
2.6	20.2	21	24	9	49	23.2	79	11.8	77.2	116.4	71.4	39.2	41.2	7.6	89.8	17.2	24.4	24.4	30	23	29.6	38.4	22.4	29	25.6	8	17	20.2	17.8	39.8	317.2	364	499.2	112	864.2	834.6	157.4	232	935.2	1018	810.8	678	493.6	211.6	81.4	375.2	480.6	422.6	151.4
4.4	22.6	14.6	26.8	9.4	51	24.4	81.6	9.8	90.2	118.4	84.4	40.2	41.2	5.6	88.8	15.6	25.6	19.2	35	30.6	27.8	36	26.2	27	24.8	9	17	16.6	18.4	59.6	339	404.4	558.2	120	926	762.8	108.2	151.4	976.8	931.4	779	644.2	502	239	44.6	392.4	454.2	486	176.4
5.4	22.4	10.4	21.2	14.6	42.2	24.2	87.2	15.8	89.4	114.2	84.2	36.2	40.4	5.6	81.4	15.6	26.8	25.4	43.4	26	22.8	36.8	28.4	23	25.2	5.2	20	16.6	16.8	69.2	316.8	471	674.4	117	840.2	701.4	131.4	105.4	1068.8	809.4	849.4	611.8	474.4	249	33.6	404.2	386.4	521.2	214.6
7.2	20.8	13	16.4	13	39.8	19.8	90.8	20.6	88.8	105.2	84	37.2	38.2	5	89	16.2	24.4	21.6	44.8	23	23.6	43.4	29.8	19	25.8	7.4	17.4	15.4	19.2	68.8	286.2	563.2	782.6	101.6	692	683	174.4	81.6	1167.4	615	1011.6	600.2	466.8	229.2	36.4	410.4	329.2	560.8	239
7.2	22.2	11.8	18	9.2	42.8	20	100.6	17	84.4	109.8	77.6	36	35.2	3	90.8	9.8	24.6	22.6	47.8	25.6	30.8	50.6	27.2	18.4	24.8	5	22	17.6	20.2	56.6	270.8	571.2	857.8	93.4	568.4	700.8	247.2	63	1270	493.8	1204.8	597.6	444.6	192.4	25	399.8	311	567	241.2
6.6	24.4	15.6	17.6	9	39	24.8	94.6	18	84.8	121.6	74	39	38.2	3.2	91.4	15.8	26	26.4	51.2	27.6	30.8	61.2	16.8	16.8	25.4	5.8	21	20.4	18.2	63.4	254.8	437.6	872	83.6	510.8	735	358.4	69.4	1402.2	456.8	1425.8	554.4	417.2	156	36.2	397.6	318.8	479.6	230
5.4	20.4	16.4	23.2	8	37	21.2	87.6	19.4	84	140.2	71.2	33.8	34	6.2	86	17	21.8	32.2	56	33.6	42	65.2	14.4	17	31.2	1.8	18.4	24.2	19	94.8	265.2	319.6	848.8	65.2	481.2	745	467	98.6	1529.4	438.4	1585.2	485.6	421.6	113.6	53.4	397	303.6	386.4	216.8
7.4	19	17.4	14.8	10	46	19.8	88	20.2	70.2	153	75.8	29.8	33.6	5.8	85.4	20	21	27.8	53	32.8	46.4	58.2	9.6	16.8	32.4	5.6	18.2	21.2	20	111.8	284.2	276.2	830.8	30.2	498.2	754.2	602	144	1568.8	470.2	1617.6	396	422.2	101	81.4	381.4	269.4	325.6	196.8
5.6	16	28	10.4	13.2	49	22.6	86.4	21.6	65.8	148.4	85.6	29.6	33.8	2.6	75.4	18.8	20.8	31.2	52.8	27.4	37.4	50	10.2	19.2	36.4	10	18	19.6	20	88.2	298.4	288.4	845.8	14.4	492.4	669.6	755.6	189.8	1501.4	527.6	1498.8	332.6	432	119.4	124.2	364.2	259.4	301	197.2
5.2	15.6	29.8	11.4	16.4	46.8	28	80.2	27.2	71.6	118.6	82.4	22.2	32	3.2	72.6	22.4	21	26	58	28	27.4	36.6	15	22.8	42.4	9	16.6	17.8	20.2	61.6	305.2	295.2	890.6	12.2	542.4	631.2	935.4	194.8	1261	602.4	1313	298.4	449.2	135.4	188.4	369.2	260.6	283	213.4
2.8	16.4	25.4	6.8	19.6	43.2	30.2	65.8	28.2	71.8	107	96	19.6	33.8	5.4	72.6	22.4	23.2	20	58.4	24.2	25.2	33.4	14.6	26	36.4	5.8	16.4	12	17.8	53.6	300.2	268.4	922.6	20	704.8	671.4	1006.6	211	936.6	714	1197.8	277.8	437	178.6	246.2	378	257.8	285.6	227.2
3.6	15.8	23.2	10.2	18.8	44.4	28.2	69.6	22.2	75.2	100.6	101.4	18.6	33	3.4	76.8	19.6	26.2	20.8	57	22	26.8	29.6	15.6	26.6	35.2	6.8	19	11.6	19.2	60	274.2	251.2	805	13.4	885.8	818.2	1026.4	231.8	758.6	928.4	1183.8	300.6	415	200	286.8	404.8	251.8	291.4	228.6
2	15.6	16.8	12.4	15	41.4	31.8	70	14.4	73.2	101.6	101.8	20	29.2	8.6	70.6	18	20.6	18	57	17.2	25.8	31.6	20	26	34.4	8.2	21	7	22	59.2	303.6	263	659	14.8	1059.2	977.8	935.2	268.2	703.4	1282.8	1271	365.2	393	183.8	326.4	441.2	201.2	325.2	223.6
3.6	18.6	10.6	11	11.8	46.2	32.6	68.6	10	69.8	116	96.2	23	31	8.2	59.2	20.4	20.6	10.8	50.4	16.8	17.8	40.2	23.6	23.4	36.2	8.2	20.4	6.8	21	61	419.2	247.4	614.4	35.6	1159.8	992.2	834.6	278.2	779.4	1781.8	1482.2	483.6	374	179.8	346.2	471.6	160	376.2	213.6
2.8	22	13.4	13.2	12.6	49.2	32.6	66	6	64.6	124	114.2	21.6	33.4	8.2	56.2	19	20.2	9.2	41.8	12.2	21.8	50.4	22.2	20.8	35.2	7.4	20.4	4.8	22.6	62.4	576.6	223.2	586.8	51.8	1280.4	878.4	845.4	275.6	856.8	2219.4	1787.6	566.4	370.8	162	338	484.4	125.6	440.4	221.4
2	20.6	10.8	10.6	11.8	44	26.6	71.6	6.6	62.6	120.4	120.4	24.8	28.4	9.4	50.2	16.2	20.4	12.6	32.2	14	23.6	49.4	22.2	23.6	30.2	7.6	21.8	2.8	24.4	79.8	653.8	243	543.2	68	1331.4	749.4	859.4	230.6	882	2426.8	1883.8	610.6	366.4	129	322.2	501.8	115.2	477.6	213.2
3.2	22	8.6	9.6	9.2	39.2	27.6	74.8	17.8	65	116.6	131.4	27.2	29.6	10	39.2	18.6	19.2	11.4	28	11.6	23.8	43.2	19.2	21.8	34.4	8.6	21.8	7.2	23.4	124.6	654.6	273	470.6	81	1205.2	666	830.8	216.8	806.4	2407.4	1797.2	641.2	412.6	86	286.6	539.6	112.2	444.8	204
2.6	21.6	8.4	10.2	9.2	36.4	24.8	70.8	25.6	64.4	114.4	118.2	27.2	32.2	11.6	37.4	16.6	18.8	15	25.4	18.4	24.2	44.6	20	20.4	32.8	5.2	20.8	7.4	20	169.2	610.4	290.2	418	92.2	1028.6	628.8	818.2	244.6	668.8	2140.4	1644.4	649.6	502.4	77.4	246.4	542.2	107.2	404.2	216.2
2.2	24.6	10.6	11.2	12	47	31	67.6	31.4	60	108.4	120	32.2	33.4	17.2	28.6	17.4	21.6	24	32	20	20.2	42.6	19.6	19.4	34.6	6	20.2	7.6	20.8	185	530.4	307.2	384.4	113.6	907.2	682.2	771	255.2	569.6	1693.8	1502.6	704.4	590	80.8	205	521	104.8	360.4	232.4
2	30.8	12	12.4	13.6	60.4	34.4	73	22	53.2	105.6	131.2	36.8	31	15.8	27.4	17.8	23	28.2	37.2	21.4	27.4	37.2	21.2	24.8	39.4	9	17.4	7.2	21	155.4	461.6	367.2	361.4	148.8	952	718.8	788.8	263.6	561.2	1287.6	1318	767.4	635	124.2	167.8	535.4	107.8	319.8	203
2.4	23.6	15.4	15.2	15.6	60.4	32.6	76.2	24.2	52.6	104.6	142.4	39.6	30.8	15	25.8	17.8	24	27	40.4	25.8	26	30.8	25.8	25	38.4	10	18.4	6	23.4	113.6	352	367.8	341	173.8	1059.8	751.2	879.8	245.2	639.8	1037.8	1116.6	862.8	638.6	178.2	139	501.8	118.6	315	162.6
2	15	18	15	15.4	55.8	35	72	23.2	44	99	153.6	46.2	27.2	16.4	24.8	21.8	20.8	24.8	39.4	24.8	25.4	29.2	23.8	26.8	36.8	10.2	16.2	10	25.2	75.4	292.8	305	304.6	186.6	1057.6	727.4	952.8	274.2	731.8	985.2	938.2	983.8	602.6	222.2	123.6	421.8	130.6	331.6	124.6
4.2	9.2	13.4	15.8	12.6	47.2	39.6	68.6	19.8	49.8	96.2	151.6	41.6	25.4	14.6	23.2	21.2	19.4	26	34.8	26.2	31	25.8	27.6	29.6	41.2	7.8	11	11.4	26.2	67.2	321	280	237.8	216.8	893.6	670.6	928.4	298	791.8	1202.6	793.2	1043.4	521.4	253.8	114.8	354	135	364.6	107
2.6	6.2	15.4	16.2	12.4	48.6	37.4	62.6	14.4	52.6	96.2	132.8	33	21.6	12	28.8	19.4	17.2	25	30.2	22.4	28	32.6	24.6	27.6	41.2	11	11	7.6	27.4	67.8	405	296.6	177.8	229	758	605.6	810.2	279.2	776	1474.4	706.6	1092.8	466.4	254.8	136.4	291.6	136.8	404.2	103.6
1.8	6.4	16.8	24.8	8.6	43.6	33.4	55	13	57.2	105	117.4	34.4	21.2	9.4	29.4	18.2	18.6	22.8	28	20.6	28.2	31.2	28.6	22.8	38	13.2	7.6	8.8	35.2	75.2	552	384.2	148.4	230.4	704.8	527	773.6	201	731.8	1672.2	752	1073.8	426	265.8	136.2	243.2	143.2	476.6	117.8
4.4	4	20.6	27	10.8	44.4	25.2	45.6	10.8	57.2	122.2	98.6	31	21.2	8.6	26	17	21.2	25.8	26.6	18.6	35.6	31.2	28	25.2	37.2	11.6	8.8	4.4	38.2	81.2	645.8	431.8	151	229.6	746.6	517.6	786	145.4	722.4	1820.4	888.6	1032	396	263.2	143.2	190.2	147.4	491	144.6
6.4	5.8	19.4	19.4	10.2	58.6	20.8	40.4	10.2	56.4	132.4	81	32	23	12.2	26.6	16.2	23.2	28.2	33.4	15.8	37.6	37.8	25.4	26	36.8	13.4	10.8	6	39	85.8	672.4	409.4	149.6	220	843.6	538.6	853.2	201.8	810.4	1922.4	1120.6	1038.4	355.6	257.6	151	182.4	176.8	494.2	197.2
3	4	14.6	20.8	10.8	60	18.6	36.2	17.8	59.6	133.4	75.4	34.4	20.8	13.4	29.2	11.6	25.2	29.4	38.2	9.8	42.4	35.2	25.2	23.2	37.6	11.4	11.8	8.8	39.2	84	650	375	161.6	202.4	940.2	605.8	896	303.6	967	2008.6	1380.4	983.4	305.2	262.4	175	195	225	516	246.4
1.8	4.8	9	19.8	9.6	60.8	17.6	40.8	21.8	62.4	117.2	83	35.6	16.6	9.6	33.2	12.6	22.2	20.8	43	2.8	47.6	41.6	23.4	19.2	37.2	12.8	18.4	10.6	36.6	74.2	479.2	294.2	179.4	198.8	958	642.4	822.8	381	1017.4	2001	1467.2	898.2	276	259.6	204.4	231.8	253.8	623.8	266.2
1.2	18.6	4.6	19.6	4.8	60	20	45.8	26.4	60	105	93.8	36.2	15.8	8.6	35.4	17.4	23.6	21.4	48.2	4.2	48.2	44.2	24	19.2	37.8	15	18.8	9	42.6	77.6	389.8	195.4	222.4	220	937.6	604.6	657	416	871.6	1841.4	1352.2	842.2	266.2	236.4	234.8	287.6	266.2	713.2	255.6
2.6	33.6	4.6	13.4	9.6	49	25.4	47.6	32.8	60.2	103.2	101	31.6	16.2	7.6	34.6	20.2	21.4	19.4	51	8.6	51.6	41.6	25.2	20.2	38.4	13	17	10	45	87	382.8	109.8	285.2	249.2	881.2	531.6	510.8	377.6	634.2	1733.6	1165.4	734.2	274	237.4	263.8	349	271.8	681.6	236.4
3.6	43.2	5.6	11	10.2	40.4	24	45.4	36.8	62.6	104.8	98.2	32.4	17.8	8.8	36	23.8	25.2	14.8	50.6	15.6	49.6	42.2	27.4	22.2	39.8	12.6	11.8	7.8	45.6	84	496.8	53.8	359.6	247.2	884.2	485.8	437.8	290.6	472.6	1568.2	969.4	620.6	305.2	259.6	305	376	324	534.4	229
4.4	43.2	8.4	6.8	13	38.8	29	43.8	37.6	60.6	105.2	106.6	31.2	17.6	13.8	41.4	19.4	25.4	6.8	50.4	16.8	60	38.2	28.8	22.2	39.4	12.4	10.4	9.2	45.6	71	586	73.6	441.2	253.2	959.2	452.8	418.8	193.6	386.8	1450.8	770.2	480.4	336.8	270	342.6	386.4	417.4	353.2	222.8
3.6	42	8.8	4.6	15	46.4	29	29.2	40.6	56	115.4	112.8	28.6	19.4	20	40.2	22.8	22	5	47.8	16.4	65.4	33.2	30	21	40.2	12.4	10.6	9.4	49.8	60.2	642.8	146.4	490	279.4	995	445.6	485	130.2	346.2	1318.8	611.8	364.4	380.4	280.4	359.6	389	526	207.4	228.8
3.4	35	12.4	7.2	9	51	27.8	20	29.8	52	134.4	122.8	28.4	17.6	27.2	43.8	23.6	22	3	44.6	14.8	79.2	26.8	37.6	21	41.2	12.8	12.2	4.6	48.8	51.6	682.4	226	488.8	321.6	975.6	446.8	617	111.4	364.8	1168.4	488.8	295.4	408.4	278.6	351.2	377.6	577.2	104.4	236.4
5	29	12.8	9.8	9.8	53	26	14.6	23.6	60.8	142.6	113.4	29.6	16.8	31.8	40.4	20.6	23	1.2	39.4	17.8	79.4	24.6	34.6	20.8	42.4	14.8	10.4	6.2	49.6	50	763.2	343	483.6	340.2	967.4	418.8	778	150.8	450	1059.6	465.4	289	411.8	270.6	310.8	371.4	557	49	229.2
5.8	29.2	15	14.6	7	54.2	21.8	16.6	16.6	60	127.4	89.4	28.8	17.4	24.4	37.8	23.6	21	4	37.2	27	79.4	13.8	28.8	23	42	17.2	11.2	5.6	50.2	45	856.4	440.8	538.2	338.4	1132.6	379.2	981.4	180.6	545.4	1044.2	555.8	311.8	424.6	260.2	304.2	364.6	520.4	21.2	225.6
8	28.2	17.6	25.8	7.8	56	22.8	32.2	10.2	52	117.8	70.8	21.6	12.8	18.2	36	26.4	23.4	3.6	44.6	35	84.4	10.6	26.6	26	40.4	15.8	14.2	9	40.2	35.2	956.2	492.8	649.6	307.4	1317	353.4	1218.8	179.6	649.6	1130.2	824.2	347.4	391.6	272.8	279.6	377.4	509.2	31.4	219.8
8.6	30.4	13.6	30.6	10	53	17.8	30.6	12	47.4	102.8	53	23.2	13.8	14.8	36.6	22.4	23.8	2.8	50.8	37	83.2	9.2	27.6	27	37.6	18.2	15.8	10.8	37.8	26.2	1019.4	476.4	804.6	279	1350.4	389.8	1310.8	188	680.6	1251.4	1255.8	388.6	366.2	290.8	269.4	381.6	513	50.6	217
11.4	32.8	10	32	10.4	48.6	12.2	23.6	13.6	45.6	95.2	39.6	22.6	20.6	13.4	36.6	20.4	21.4	6.2	61	29.2	84.4	10.4	25.4	24.4	36.8	16.8	12	11.8	31.2	30.2	958.8	390.6	984.4	242.4	1237.2	415.6	1226.2	237.2	644.4	1315	1750	392.6	368.2	358.8	271	371.6	507	105	211
15.4	32.4	11.6	33	11.6	50	12.8	24.6	16.4	37	99	43	29.8	20.2	10.8	32.4	21.4	21.2	8.4	63.8	21.2	87.4	10.8	18.6	17.8	37.2	17.2	11.6	13.4	25.8	34	911.8	349.4	1211.2	221	1057.2	389	1089.4	269.2	573.4	1247.6	1974.2	377.8	383.6	435.6	280.8	358.2	507.4	142.4	202.6
14.6	30.6	15	30	9.6	49.4	12.6	33.2	15.6	34.6	93.4	43.6	35.6	21.8	7.2	33.2	23.6	23.6	13	54.4	19.4	85.2	13.2	21.6	12.4	37	13.8	16.4	8.2	26.6	32.6	956.4	365.2	1357.2	238.2	960.8	351.6	1016.2	313.6	525.4	1160	1864.4	341.2	386.6	505.4	282.8	337.8	512	153.2	205.6
16.6	29.6	15.4	28.8	6.6	40.6	11.4	27.2	15.6	34.4	103.4	62.2	33	22.6	6.8	35.8	18.6	22.6	16	47.8	17.4	84.6	13.6	18	12.8	32	12.8	19.4	11.8	23.6	42	998.6	373	1387.4	287	863.6	361.4	1021.6	382.4	550.8	1209.6	1533.4	328.2	400.4	536.8	291	335.4	523.2	171	234.8
21.8	29.6	16.6	23.8	11.2	37.6	13.6	27	14.6	39.2	117.4	86.2	31.8	21.6	6.8	38	16	23.6	15.6	40.8	16.4	83.2	15.4	17.6	11.6	33.4	15	18.4	8.8	22.8	60	954	351.8	1406.4	309.8	777.4	376	998.4	347.6	602.8	1419.2	1065.2	316	402.4	510.2	295	319.6	514.4	178	238.4
24.6	29	23.6	22.4	14.8	32.4	17.8	29.8	27.2	33.4	135.2	104.6	26.4	21	2.2	36.8	19.2	22.2	13	41	16	93.8	17.6	14.4	10.8	30.6	18.4	16.2	5.6	25.2	94	833.8	350.8	1456.8	235.6	694.6	365.4	882	155.4	639.8	1596	657.6	279	390.6	414.6	313.2	304.8	497.6	171.6	251.2
24	25.4	21.4	25	10	33	14.6	40	32.8	37.8	147.2	107.8	26.6	26.4	2.6	32.8	17.4	23.2	6.2	44.8	9.2	95.4	21.8	18	8.8	34	19.4	18.6	6.8	23	157.4	738	340.4	1579.8	128.2	605.2	370.2	694	135.2	674.8	1816	359	257.8	372.4	302	312.8	309.6	456.8	174.6	255.2
24.6	19.2	23	24.8	10.6	32.8	13.4	38.8	32.4	49.2	144.8	100.2	25.8	24	2.2	25	16.4	23.2	4	49.6	6.6	103.8	28.8	15.4	13.8	27.6	19.4	16.4	9.6	24.4	201.2	589.8	343.2	1684.6	87.6	553	427.6	533.6	410.6	662.2	2211.8	229	228.6	388.8	180.6	349.8	339.8	409.6	184.4	242.2
22.6	17.4	22.2	25.2	9.4	30.2	12.2	36.2	38.4	61.2	128	92.2	22.6	20.6	2	26.8	14.6	25.2	3	51.2	2.4	115.8	33.8	19.6	13.4	24.8	14.2	14.4	8.8	25.2	232.6	351.4	367.2	1713	96.4	570.6	530.4	446.6	710.2	646.2	2842.6	307.8	222.8	439	128.8	362.6	387.8	422	222.6	221.8
19.2	17	18.2	22	11.8	41.8	8.2	39.4	32.8	64	111.6	81.8	16.8	24.4	3	19.8	17.8	25.6	2.8	58	1	124	38.8	12.8	14	27.6	13.2	15.4	10	29.8	237	260.2	392	1605.2	107.6	571	599	387.2	708.8	572.8	3643.2	679.6	218.6	447.8	157.4	378.4	449.2	476.4	231	212
18.2	13.6	15	27.6	12.8	41	7.4	44.8	27.8	64.6	99.4	91	15.4	24	5.4	19	17.2	26.6	9.8	56.2	1.2	111.6	40.8	16.2	13.8	32.4	14.4	15.8	7.4	26	213.6	241.2	384.2	1513.6	153	559.4	516.6	306.8	681.2	542.6	4167.4	1332.2	193.6	461.4	272.6	375	456.6	495.8	227.2	196.4
16.6	11.4	15.4	30.4	16.2	37.8	4.6	37.4	21.6	49.6	87.4	98.2	14.4	30.6	8.8	22.8	14.4	28	10	51.8	3.2	99.8	39.8	16.4	14.8	33.6	13	16.8	8.8	21.8	183.2	222	337.2	1467.6	174.6	517	301.4	232.6	725	541.6	4179.2	1910.4	172	431.6	404.8	388.6	458	480.4	177.6	205.4
15.8	9.4	15	23.6	17	34.8	6.8	23.2	17.8	43	77.8	107.8	8.2	32	12.4	21	14.6	29.4	12	50.4	3.4	95.2	41.8	14	12	33	16.6	12.8	7.4	22.2	178.2	201.8	285.8	1368.2	127.2	485.4	154.4	159.8	721.2	598.4	3691.2	2134.4	154.2	422.8	522.8	378	440.6	472.4	179.4	234.4
20.2	6.4	16.8	19.6	15.8	30	10.4	15.8	23.6	43.6	78.4	123.2	6.8	30.8	18	22	9.2	26	14.8	49	3.6	94.8	46	12.6	13.8	33.8	17	13.6	5.4	23.6	197.6	179.6	299.6	1240.6	52.2	487	106.6	130.2	744.8	623	2938.6	2193.6	146.6	468.6	634.2	358.6	421.6	474.2	239.6	270.2
19.2	3.4	17.8	18.8	14.8	32	14.2	19.2	28.6	40.6	86	134.8	7.8	30.8	25	24.8	10.6	24.6	8	53.4	2.8	91	39.8	17.2	10.8	38.4	16	18.8	9.4	31.2	249	189.4	335.4	1143.6	66.4	508.8	103.6	168.4	768.4	668	2285.8	2127	125	527.8	671	323.4	367.6	477	253.4	294.4
19.6	10.4	19	15	11.6	32.8	24	16.2	29.6	40	85.6	134.2	6.6	28.8	22	25.4	13.8	23.8	4.4	63.8	2.6	81	34.6	16.4	8.6	37	22.2	22	11.4	38.2	261.6	228.2	308	1043	207.4	527.8	98	261.2	728.2	735.8	1824.6	1941.6	113.2	554.6	640.8	285.8	297.2	470.2	182.8	287.6
21	17.2	17.4	18.2	15.4	40	26	15.8	29	40.2	90.6	112.8	6.8	24.2	16.6	25.4	12.8	22.8	3	66.2	6.8	77.2	29.2	16.4	11.8	36.6	20.8	21.4	11.6	43.4	255.2	262.4	251	932	353.6	581.4	101.8	374.2	792	799	1617	1726.4	91.6	533.6	565.2	240.8	282.4	418.8	130.2	258.4
18.6	21.8	14.2	23.2	16.8	45.8	24.2	15.6	26.8	39.2	97	88.4	8.8	19.8	13.4	22.6	14.4	23	3	74.2	6.8	75.2	26.6	19.2	11.4	36.8	16.6	21.2	12	49.2	255.4	303.4	222	758.4	404.6	649.8	106.6	456.2	949.4	857	1575.4	1421.2	76.4	493.6	500.6	211	281	382.6	142.2	240.6
17	23.6	13.4	25.4	14	38.4	15.2	11.6	21	37.4	109	85.4	7	21.8	12.8	24.8	18.6	23.6	3.6	73	4.2	76	25.6	18.8	12.6	29.8	16.4	17	14	53	249.4	351.8	220	573.2	335.4	712	97.4	505.4	910.8	925.8	1669.8	1110.2	55.2	459.8	512.8	182.6	285	380.6	176.8	237.2
16.6	24.2	10.2	19	16.6	37.4	10.2	6.4	25.2	37.8	139.4	84.2	8.6	23.6	11.4	25.8	15	23.6	2	80.2	5.4	72	24	20.8	13.8	35.6	17.2	17.2	14.2	54	207.2	372.8	264.2	439.4	272	741.2	98.2	524.8	717.4	980	1758.8	873.6	64	452.6	512.2	157	285.8	395.4	201.2	255.2
17	27.4	10.2	19.6	15.8	35.8	9.8	5.4	34.2	41.6	172	94.6	8.8	23.4	6	28.8	16.8	23.6	6.4	76.2	6.4	69.2	24.4	23.2	13.2	37.2	19.4	17.8	15.6	58.2	145.4	301.4	338.8	367.6	286	756.6	97.6	463.2	594.6	930	1664	824.2	71.2	441.6	453	137	297.4	400.4	241.4	272.4
16	23.6	10.4	16.8	17.6	35	11	6.8	37	48.2	199	107.4	12.4	23.2	8	34	18.4	22.2	11	79	6.4	63.6	26.8	31	14.8	34.8	23.2	21	18	65	121.4	245.6	392	335.2	311	745.8	169.6	382.6	368.6	830	1435.6	981.6	70.4	432.4	360	116.4	312.8	383.8	229.4	276.2
15.4	18.2	12.8	18.8	16.8	31.6	17.2	7	40.2	48.2	192	123	12.4	19	8.2	33.8	19.6	25.2	8	83.8	5.2	65.2	27.8	33.6	15.6	30.8	22.4	19.6	19.6	66	134.4	277	436	345.4	319.6	704	339.6	370.2	183	749.2	1195.6	1315.6	59.4	407.4	260.6	101.6	329.8	364.2	177.8	276
14	18.8	15.2	17.8	17	28.2	25.4	6.4	38.8	49.4	172.2	136.8	8.8	27	8.6	41.4	21.2	24	9.8	81.2	4.4	57.8	28	28.2	18.2	26.6	21.8	17	24.4	59.2	175.8	373.6	443.8	367	339.8	595.6	523	446.4	181	683.8	1103.6	1678.2	56.4	414	217	89.2	335.4	368.8	140.8	285.4
15.2	12.8	17.4	18.2	19	23.4	30.4	4	37.2	51	139.8	162	7.6	19	10.8	39.4	22.6	26.6	11.8	79.8	4.2	51.2	34	29	20.2	27.4	22.4	21.8	24.2	56.6	247.4	423.8	385.2	376.2	374.6	485.2	641	514.8	298.4	707	1205.4	1907.4	46.8	413.8	241.6	101.2	341.6	394.4	179.8	301.4
16	8.4	19.4	24.4	22.8	20.6	27.6	2.8	37.2	56.8	121.6	174.4	4.6	18.2	14	39.8	27	23.6	10.4	76	8.2	48.4	41.8	39	22.4	26.4	23.8	23.6	19.4	55.8	304	411.4	324.8	358	397.6	397.6	657.6	506.4	299	844	1357.8	1939.4	49.2	422.4	292.2	112.2	374.8	431	266.8	322.6
17	7.2	18.2	20.8	26.2	14.8	27.8	2.8	44.2	63.4	119.6	187.4	7.8	25	18.2	36.4	32.6	24.6	15.6	77.6	9.6	44.2	43.4	38.2	16.2	26.6	22	21.4	15.4	54.2	324.2	423.4	311.2	362.2	413.4	328.4	577.8	450.6	191.2	1179.4	1464.8	1886	47.6	396.4	297.8	130.2	431.2	450.4	382	317.2
16.4	14.8	19.4	17.6	24.2	12.4	26.8	3.2	49.6	68.6	122.2	187.2	7.2	20.8	16	33.2	33.6	25	20.4	77	10.4	45.2	45.2	41.2	14.6	23.2	29.8	17.8	12.8	41.6	318.2	484.2	348.6	375.2	430	272.4	535	397.6	107.8	1648.6	1557	1891.8	47.2	354.8	257.4	157.2	502.6	470.4	368.6	308.2
16.4	17.2	19.2	17.2	22.2	13.8	29.2	4.6	49.2	72.8	152.4	190.8	4.2	16.2	16.4	29.2	37.4	24.4	25.6	76.2	9.6	43.4	49.4	43.8	14.8	26	30.2	16.2	7.2	43.6	284.6	615.2	390.2	390.8	423.8	240.4	509.6	317	52.4	1812.4	1683.4	2193	64	292.2	201.2	178.4	574.8	454.2	280.4	307.2
17	26.6	17.2	17.2	19.6	12.8	29.4	4	49.6	70.2	189.8	187.8	8.6	13.8	16.6	29	40	25.8	31.8	79.2	9.8	49.8	44.4	43.2	18.8	24.2	28	17.6	7.6	42.8	246.2	794.8	408.2	386.2	429.8	237.8	488.6	251	50	1550	1747	2793.8	120	271	148.6	224.2	649.4	407.4	214	288.2
19.4	35.8	11.2	11	19	16.6	29.6	5.4	37.6	67.8	226	177.4	6	19	15	35.4	41.6	23.8	28.2	89.8	9.6	54	47	41.6	13.8	30.6	27.6	16.8	10.2	39.4	237	823.2	374.6	358.6	440.4	246.6	434.6	205	131.2	1055.2	1709.8	3377.8	147.4	252.4	112.6	276.8	674.4	361.2	195.6	285.4
18.4	40.2	12.8	12	16.4	18.2	32	4.2	34.6	66.6	228.8	176.4	12	20	20	36.4	50.2	20	23.6	84.8	9.6	54.8	50.4	29.4	17.2	35.6	23.6	15.8	9	47.2	238.4	576	333.6	329	420.6	262.2	341.6	197.8	273	642.8	1638.8	3706	164.4	232.8	86.6	323.8	670	341.6	241.8	292.2
20.4	33	14.2	13.8	18.6	17.6	32.6	2.2	36.6	61.2	195	158.8	12.2	16.2	16.8	38.4	50	19	20	69.4	11.8	59.8	53.6	29.4	20.6	35.2	26.8	13.8	7.4	44.2	253.8	348.6	298	320.4	426.2	302.4	309	222.4	435.8	465.2	1534.4	3651	184.2	241	104.8	361.2	600.4	294.6	285.6	327.2
19.6	28.2	19.2	14.8	21.4	19	38	2.8	33	51.6	155.8	120.4	13.6	17.2	16.2	42.2	55.4	13.8	18.4	49.8	19.6	67	56.2	24.6	17.4	36.4	27.4	17.6	5.2	37.8	283.6	252	277.2	311.6	464.4	394.8	317	255.6	490.6	429	1519.4	3098.2	197.2	260.6	152.2	434	509.8	182.2	264.2	398.6
19.2	23.6	20.8	23	26.8	20.2	38.8	7.8	42.6	49.8	122.8	96.6	9.2	15.2	14.4	48	54.2	11.2	19.2	41	19	70.2	59.6	21.2	15.6	32.2	30.6	18.6	7.8	36.4	318.2	194.4	272	245.8	483.2	476.2	351.2	259.8	452.8	409.2	1608.6	2307.8	203.8	288.6	226.2	540.8	404.6	110.6	235.6	448.8
19.2	24.8	21.6	31.4	34.4	24.8	29.4	9.4	52.2	48.2	118.6	75.4	9	9.4	18.8	47.6	50	12.2	17	36.8	15.4	75	51.8	24.4	13.4	30.8	31.8	16.4	9.4	33.6	332	163.2	277.2	181	467.8	518.6	370	215.4	308.6	377	1807.6	1548	202.4	306.2	255.8	636.6	336	101	212.4	418.4
19.6	25	23.4	34.2	33.4	31.2	21.6	10.4	58.6	48.8	122.6	66.4	11.4	9	11	46.8	48.4	13.6	13.6	32.8	12.6	74	54.8	27.8	14.6	27.4	38.2	18.8	13	28.4	332	140.6	325.8	142.8	516.6	512.8	348.8	174	162	335.6	1983.2	952.8	217.8	323.8	291.4	664.8	288.6	105.8	209.6	308.6
18.2	32.2	20.6	35.6	37.8	34	19.8	9.8	63.6	46	117.4	55	12.6	13.4	10.6	52	44	17.6	16	31	12.4	74.6	48.8	26.8	16.6	25.2	37.8	21.6	10.2	26.6	312.6	162.6	363.4	146.6	579	437.2	316.8	129.6	69.6	322	2088.6	590	269.2	317.8	294	645.6	279.2	154.4	175.6	213.4
16	36	15.2	28.4	32.4	29.6	18.6	12	64.4	40	114.6	66.4	12.8	6.6	14.2	51.4	35.6	21.8	15.8	27.8	12.6	77	47.6	28.8	17.2	25.8	35.2	20.8	18.2	25	323	218.8	408.8	196.8	669.2	354.6	314.2	99.8	41.4	393.8	2020.8	429.4	278.6	328	290	635.2	291.8	223.4	155.2	158.2
14.6	36	9	30.8	28.6	27	20	16.4	52.4	34.4	108.2	67.8	17.8	7.4	12.2	54.8	26.2	22.4	15.2	34.4	8.2	75.6	47.6	33	15.6	22.8	36	19.2	18.2	23.2	323.6	317.6	494.6	261.4	750.6	285	327.8	99.2	51.6	511.2	1913	454.4	302.6	321.8	277.2	585.2	331.2	295.6	131.6	158.2
15.2	37.4	10.4	26.2	26	23	19.4	20.2	34.8	33	118.4	71.2	20	7.6	13.8	54.6	19	18.2	21.4	32.2	4.2	72.6	40.6	37.2	17.2	23.6	38.6	16.6	16.8	27.6	301	448.2	568.8	372.8	818.4	259.6	318.6	145	14.8	667.2	1801.6	578.2	324.2	326.6	239.8	510	398	358.6	121.8	182
16.2	43.4	11	15.2	23	22.8	19	12.2	26	29.4	123	76.8	19.8	12.2	13.6	55.4	16.4	16.8	20.4	29.6	4.6	71.8	34.8	42.4	13	23.6	39.8	10.6	13.2	29.8	292.2	538.2	581	481	812.6	243.6	248	243.4	39.6	831.2	1718.4	749.8	324	389.8	213.6	430	499	389.8	104.8	191.8
18.2	46	13.6	14	18.2	22.2	16.2	10.4	17.2	34	146	67.8	17	13.2	13.4	58.4	15.8	17	17.2	35.6	6.6	81	33.2	38.8	14	24	39.6	10.6	11	30	303.8	592	427.2	515.2	794.8	242.8	161.8	376	85.6	940.4	1690.2	882.4	289.6	431.4	209.8	374.6	567.8	403	93.4	193.2
16.4	50.4	18.4	18.8	20.6	27.2	10.4	9	17.8	26.2	174.8	72.8	18	11.8	16.8	61.4	18.2	18.8	19.8	39.2	9.8	84.2	34.4	31.6	12.6	21.6	40.2	9.2	12.4	36.2	336.6	524.4	245	436.2	855.4	229.6	130.6	408.2	110.4	932.2	1702	1094	261.6	432.4	221.8	337	572	414.4	94.8	181.8
18	45.2	15	20	21.2	31.8	8.8	5.2	24.4	17.4	205.8	83.8	12.6	11.2	10.2	64.8	19.4	18.8	17	35.2	11.4	82.2	30.8	28.2	14.6	22.2	39.4	8.2	13.4	38.2	335.4	356.2	134	315.6	908.4	217.6	129.8	360.4	112.2	956.4	1713.4	1410	239.2	429.2	247	342.6	543.2	427.8	109.4	152.6
14.6	45.2	13	23.2	18.2	28.4	15	2.8	30.2	11.8	228.2	83.4	14.4	15	9.2	63.2	21.4	23.2	19	32.6	9.2	79.2	28.6	26.2	11.2	19.8	35.6	7.2	12.8	40.2	288.2	383	118.6	221.2	973.6	206.4	133.4	322.4	111.6	1045	1776.2	1749.6	206.4	386.6	298.6	376.4	470.4	448	119.4	143.6
15.6	45	13.4	24.6	20.4	27.4	18.8	2.4	35.2	11.6	216.8	82.8	11	13	8.6	67.8	29	25.4	19.4	26.2	5.4	77	27.2	14.4	14.8	22.2	36	6.8	14.4	43.6	237	500	160.2	160	1084	220.6	122.4	212.6	109.6	1163	1794	1935.8	160.2	358.4	354.6	434.4	381.6	458	119.2	136.4
16.2	40	18.8	26.4	25	22	13.6	2.8	43	12	167.4	81.8	10.6	12.2	9.4	72.2	36.8	28.8	12.8	24.2	3.8	74	27.4	10.8	15	25.4	31	9.8	18.8	46	218.6	553.8	213.8	118.2	1147.4	255.6	107.6	99.4	111.2	1241	1671.2	1963.8	135.8	322	369.8	465.4	263.8	515.6	126	134
17.6	38.8	17.6	29.8	29.4	17.8	12.6	6.4	46.4	14.6	134.8	88.4	11.8	13.4	9	70.6	50	30	8.2	26	3	74	25.8	12	16.4	23	27.4	9.4	23.2	50.6	244	536.2	291.4	98.8	1109.8	273	112	51.4	116.4	1275.8	1619.8	1812.4	103.4	310.6	357.4	479.2	171.8	541.4	133.2	122.6
19.2	47.8	20.2	31.8	33.4	14.2	7.8	6.8	44	19	125.4	92.4	12.6	12.8	11.8	83.2	60.4	32	6.6	23.8	3.4	74.4	21.8	10	18.6	22	29	8.4	27	50.4	336.8	398	356.8	83.8	957.8	273.6	111.2	57.2	123	1153.8	1618.2	1563	127.4	283.6	346.8	473.2	104.6	473.8	148.2	111.4
19	50.4	20.8	41	34.6	11.8	2.4	10.4	46.6	19.6	122.2	96.6	10.8	9	12.4	79.4	60.6	27.8	8.6	24.8	6.4	77	17.8	14.6	17	21	19.8	9.8	34	50.6	517	309.6	418.8	67	816.6	235	115.8	57.4	95.8	918.8	1636.4	1258.2	191.4	265.6	363	497	44.6	384.8	152	100.2
15	49.8	21.6	38.6	34.2	8.8	7.6	11	44	29	109.8	98.8	11.6	8	13.4	84.6	53.6	25.6	10.4	26.2	8	83.6	20	21.6	20.2	18.4	17	9.2	40.8	48.8	701.6	302	489.2	80.6	786.8	176.8	143.2	69.2	131	635.8	1678	1127.6	253.2	236.8	348	544	17.6	367	171.8	98.4
11.8	47.8	18.8	37.4	33.8	9	8.8	12.8	31.4	35.6	85	99	13.8	4.6	9.4	77.4	52.2	25	10.6	25.4	10.4	94.2	18.2	23	17.2	20.8	20	13.2	45.2	44.6	658.4	296.2	499.4	95.2	857.6	148	201.6	120.4	198.8	411.8	1723.8	1136	291.2	209.4	341.8	578.4	22.8	349.6	195.4	99.2
[truncated: 40 more columns]

## Sheet: Fig4C
Bessel	GaussA	GaussC
0.7008	0.7612	0.7984
0.4355	0.5428	0.6652
0.3711	0.4566	0.4498
0.4382	0.7367	0.9751
0.5303	0.8196	0.5056
0.3664	0.4841	0.6492
0.361	0.4631	0.4837
0.6819	0.6533	0.6715
0.4508	0.6908	0.5908
0.3073	0.4952	0.5661
0.4073	0.5521	0.5609
0.3869	0.4668	0.5164
0.5969	0.7123	1.0805
0.4421	0.2748	0.7812
0.5481	0.462	0.5922
0.5471	0.4788	0.4893
0.4675	0.3777	0.4406
0.1495	0.4051	0.229
0.5032	0.4882	0.5253
0.3441	0.2764	0.2455
0.572	0.4084	0.6667
0.3982	0.2936	0.6104
0.3414	0.5135	0.5182
0.4007	0.4477	0.5463
0.2846	0.3166	0.5329
0.2512	0.3172	0.4382
0.6522	0.9315	0.9385
0.3313	0.4134	0.4301
0.4804	0.4275	0.7444
0.5715	0.4708	0.3341

[truncated: 13 more sheets: Fig4D, Fig4E, Fig4F, Fig8C_Power, Fig8C_Time, SFig2, SFig3, SFig4_Center, SFig4_HM, SFig5, SFig6_Center, SFig6_HM, SFig10]
